# Supplementary material for: Cancer-associated SF3B1 mutations affect alternative splicing by promoting alternative branchpoint usage
Source: Nat Commun. 2016 Feb 4;7:10615. doi: 10.1038/ncomms10615 (PMC4743009; doi:10.1038/ncomms10615)
Supplement: Supplementary Data 1 — Differential splice junctions of SF3B1-mutant versus SF3B1-wild-type uveal melanoma tumors. [file ncomms10615-s2.xlsx]

## Sheet: bis_res.samar.txt
Supplementary Data 1. Differential splice junctions of SF3B1-mutant versus SF3B1-wild-type uveal melanoma tumors
Chr	Pos1	Pos2	Strand	Gene	Normalized Read Count Mean	Log2FC	Ajusted p_value	Type
chr10	112631776	112635723	+	PDCD4	890.346	1.1942	3.70129e-06	Ambiguous
chr10	112635828	112640990	+	PDCD4	759.325	1.2754	9.07926e-07	Ambiguous
chr10	112653956	112654169	+	PDCD4	2038.41	1.2137	1.56639e-06	Ambiguous
chr10	134151199	134158001	+	LRRC27	3.70087	2.10019	7.11463e-08	Ambiguous
chr10	7844817	7849621	+	ATP5C1	381.892	-2.42838	1.89345e-13	Ambiguous
chr10	82214127	82228302	+	TSPAN14	47.2541	1.48362	9.06871e-08	Ambiguous
chr10	82214127	82248972	+	TSPAN14	262.747	1.5066	1.12641e-09	Ambiguous
chr10	82249070	82264483	+	TSPAN14	573.17	1.38037	1.85046e-09	Ambiguous
chr10	99498431	99504468	+	ZFYVE27	4.12709	4.07975	3.90971e-20	Ambiguous
chr10	99502921	99504468	+	ZFYVE27	6.66874	4.28731	1.78314e-22	Ambiguous
chr10	102286851	102289122	-	NDUFB8	2.85387	4.58975	2.82969e-29	Ambiguous
chr10	102286851	102289136	-	SEC31B|NDUFB8	13.9062	2.90764	7.60936e-09	Ambiguous
chr10	22862386	22896855	-	PIP4K2A	44.9648	-1.43651	4.40271e-07	Ambiguous
chr10	75502969	75503974	-	NA	65.0813	2.45888	4.76105e-11	Ambiguous
chr10	97444381	97446251	-	TCTN3	28.4733	1.21894	5.80051e-07	Ambiguous
chr11	48168515	48171647	+	PTPRJ	1.55013	4.11599	4.49714e-22	Ambiguous
chr11	89021699	89028310	+	TYR	207.773	1.3626	9.60705e-07	Ambiguous
chr11	113568140	113576943	-	TMPRSS5	11.2031	1.79298	1.45774e-06	Ambiguous
chr11	124972247	124972532	-	TMEM218	11.3911	2.166	2.96398e-20	Ambiguous
chr11	124972247	124972629	-	TMEM218	14.3208	2.70339	6.32925e-19	Ambiguous
chr11	505022	506608	-	RNH1	2.66218	2.97753	2.62249e-15	Ambiguous
chr11	505022	507112	-	RNH1	2.30747	3.69455	2.93118e-19	Ambiguous
chr11	62622023	62622604	-	NA	44.8399	1.81412	1.30793e-09	Ambiguous
chr11	78180359	78189630	-	NARS2	35.1866	2.18567	2.12407e-11	Ambiguous
chr12	120934019	120934218	+	DYNLL1	4550.31	-1.49083	5.71767e-13	Ambiguous
chr12	51442968	51447594	+	LETMD1	56.4833	1.22649	3.7112e-08	Ambiguous
chr12	51442968	51449617	+	LETMD1	38.8857	1.18229	2.69543e-06	Ambiguous
chr12	53689423	53691607	+	PFDN5	2.40413	2.92318	5.79491e-09	Ambiguous
chr12	53689725	53691607	+	PFDN5	5.68083	2.84573	4.42601e-09	Ambiguous
chr12	56549376	56551251	+	MYL6B	1168.06	-1.33016	5.3409e-06	Ambiguous
chr12	53564286	53565665	-	CSAD	40.622	-1.63645	1.82204e-09	Ambiguous
chr13	113532617	113536129	+	ATP11A	9.7839	1.84719	3.76013e-07	Ambiguous
chr13	45010231	45147298	-	TSC22D1	171.824	-1.74603	2.37737e-11	Ambiguous
chr13	48616414	48653979	-	MED4	2.00275	4.98538	2.40893e-29	Ambiguous
chr14	103964865	103966492	+	MARK3	216.412	-1.4263	2.06001e-06	Ambiguous
chr14	103964865	103969218	+	MARK3	124.56	-1.85966	3.79137e-09	Ambiguous
chr14	75348719	75352288	+	DLST	27.1088	2.90875	1.99032e-34	Ambiguous
chr14	75348719	75355797	+	DLST	10.7938	2.54624	3.5825e-13	Ambiguous
chr14	75349327	75355797	+	DLST	6.43319	1.72756	2.01791e-06	Ambiguous
chr14	100828258	100841619	-	WARS	223.528	-1.95679	2.85456e-06	Ambiguous
chr14	39627619	39628653	-	TRAPPC6B	1.03305	3.9722	1.5348e-18	Ambiguous
chr14	39627619	39628686	-	TRAPPC6B	1.17343	3.13105	1.84117e-11	Ambiguous
chr14	93483146	93581413	-	ITPK1	11.5537	1.41564	2.77668e-06	Ambiguous
chr15	42698141	42701500	+	CAPN3	568.118	-1.65626	9.7601e-07	Ambiguous
chr15	40627901	40628774	-	C15orf52	4.72184	1.887	2.02305e-07	Ambiguous
chr15	45460331	45467416	-	SHF	15.6921	-1.79598	8.9709e-06	Ambiguous
chr15	56996465	56999460	-	ZNF280D	24.5537	1.89704	9.29984e-09	Ambiguous
chr16	14738466	14742244	+	BFAR	909.224	1.04768	7.83207e-10	Ambiguous
chr16	19746772	19775169	+	IQCK	143.443	-1.0126	6.50104e-07	Ambiguous
chr16	67201125	67201377	+	HSF4	554.857	-1.35644	7.47556e-08	Ambiguous
chr16	67201125	67201406	+	HSF4	42.332	-1.61577	7.56134e-09	Ambiguous
chr16	71956583	71958671	+	IST1	43.7367	1.18788	6.43188e-07	Ambiguous
chr16	15141407	15149747	-	NTAN1	45.5745	1.42217	2.73161e-07	Ambiguous
chr17	16343567	16344670	+	NA	48.7959	5.01295	9.53906e-47	Ambiguous
chr17	16344444	16344670	+	NA	582.714	5.01432	1.38762e-63	Ambiguous
chr17	2275782	2276246	+	SGSM2	146.292	-1.12674	1.34859e-07	Ambiguous
chr17	37814775	37815303	+	STARD3	23.8006	-1.32414	3.49091e-06	Ambiguous
chr17	40690773	40695045	+	NAGLU	32.7998	-1.4837	2.09102e-08	Ambiguous
chr17	44039836	44055740	+	MAPT	24.1815	-1.67364	6.53202e-06	Ambiguous
chr17	44074030	44091608	+	MAPT	71.6498	-1.92365	8.43596e-10	Ambiguous
chr17	66098100	66110562	+	NA	29.1689	1.04468	1.43767e-06	Ambiguous
chr17	41116254	41122305	-	PTGES3L-AARSD1|PTGES3L|AARSD1	26.3327	1.6113	1.25632e-06	Ambiguous
chr17	42929950	42930663	-	EFTUD2	2.19407	3.93139	4.16733e-18	Ambiguous
chr17	42929950	42930884	-	EFTUD2	2.0435	4.73296	1.39438e-26	Ambiguous
chr17	72767983	72768098	-	NAT9	10.5813	3.8863	4.65354e-22	Ambiguous
chr17	72767983	72768356	-	NAT9	2.00902	4.30336	2.2792e-24	Ambiguous
chr17	73239651	73242589	-	GGA3	31.0015	1.10834	3.00821e-06	Ambiguous
chr17	76120862	76121238	-	TMC6	11.6829	1.52665	6.46509e-06	Ambiguous
chr17	79357241	79358745	-	NA	4.64117	2.84667	7.11377e-22	Ambiguous
chr17	79357241	79358928	-	NA	106.127	2.92469	5.12154e-26	Ambiguous
chr18	33718835	33721099	+	ELP2	166.845	-1.05827	7.05815e-06	Ambiguous
chr18	33744630	33747063	+	ELP2	592.352	-1.29706	2.30304e-06	Ambiguous
chr18	47811617	47812118	-	CXXC1	6.43564	2.89365	1.02771e-15	Ambiguous
chr18	675402	678695	-	ENOSF1	36.8505	-1.47516	1.49891e-07	Ambiguous
chr19	34699956	34706500	+	LSM14A	63.0414	-1.42394	3.28316e-11	Ambiguous
chr1	155278756	155279854	+	FDPS	690.853	-1.21857	1.55619e-15	Ambiguous
chr1	155278867	155279854	+	FDPS	56.298	-1.08639	2.68475e-07	Ambiguous
chr1	212459633	212506838	+	PPP2R5A	12.1987	1.35284	6.79993e-07	Ambiguous
chr1	219352588	219383856	+	LYPLAL1	7.78962	2.9706	3.08371e-16	Ambiguous
chr1	219366593	219383856	+	LYPLAL1	9.10133	3.11699	1.81893e-17	Ambiguous
chr1	224622889	224646825	+	NA	1.95712	4.69906	8.24776e-33	Ambiguous
chr1	32496023	32498788	+	KHDRBS1	28.0606	1.77705	1.11148e-16	Ambiguous
chr1	39945681	39950272	+	MACF1	359.19	-1.24927	1.46193e-07	Ambiguous
chr1	95286034	95290048	+	SLC44A3	13.7795	2.02296	1.97042e-06	Ambiguous
chr1	154180124	154184933	-	C1orf43	7.47543	1.72066	5.29317e-06	Ambiguous
chr1	168083787	168105976	-	GPR161	3.70027	2.0394	4.43081e-08	Ambiguous
chr20	25176503	25187711	+	ENTPD6	107.676	1.75829	4.4421e-14	Ambiguous
chr20	25255359	25257281	+	PYGB	781.154	1.30988	2.23455e-06	Ambiguous
chr20	34144042	34144725	+	ERGIC3	172.351	4.6228	1.55444e-58	Ambiguous
chr20	34144519	34144725	+	NA	9.86107	2.60342	5.44706e-07	Ambiguous
chr20	55088484	55092161	+	RTFDC1	36.9081	1.32048	3.16412e-09	Ambiguous
chr20	30310133	30310420	-	BCL2L1	111.954	-1.69104	6.01901e-09	Ambiguous
chr20	30310133	30311666	-	BCL2L1	49.8014	-2.46503	2.11746e-21	Ambiguous
chr21	47707037	47716075	+	YBEY	43.2074	1.82125	8.24067e-07	Ambiguous
chr22	24029182	24032422	-	NA	20.61	-1.32806	1.74863e-06	Ambiguous
chr22	43289619	43355804	-	PACSIN2	6.76935	1.91203	1.7086e-07	Ambiguous
chr22	43308163	43342902	-	PACSIN2	130.911	2.33445	1.31649e-10	Ambiguous
chr2	206631527	206640969	+	NRP2	39.787	1.48438	3.64103e-06	Ambiguous
chr2	206631542	206640969	+	NRP2	9.10221	1.59788	1.80708e-06	Ambiguous
chr2	228207535	228220392	+	MFF	13.9545	-1.66667	1.05317e-06	Ambiguous
chr2	231740523	231742114	+	ITM2C	37.1011	-1.72419	3.19392e-07	Ambiguous
chr2	232146846	232156065	+	ARMC9	952.348	-2.04356	1.61788e-09	Ambiguous
chr2	242255397	242263630	+	SEPT2	696.526	-1.42677	5.98367e-12	Ambiguous
chr2	24358057	24362239	+	FAM228B	25.7656	-1.32668	2.67779e-08	Ambiguous
chr2	3660972	3687867	+	COLEC11	17.2341	1.74443	8.54254e-06	Ambiguous
chr2	106002997	106015298	-	FHL2	88.761	1.5498	2.71111e-06	Ambiguous
chr2	106710613	106715171	-	UXS1	10.6608	-1.14196	9.69525e-06	Ambiguous
chr2	15307447	15326865	-	NBAS	24.4387	-1.84683	9.07926e-07	Ambiguous
chr2	179334509	179341788	-	FKBP7	39.4285	-1.38851	5.94759e-06	Ambiguous
chr3	53195444	53212419	+	PRKCD	21.0146	1.49299	8.0787e-06	Ambiguous
chr3	183700795	183703091	-	ABCC5	2.28875	4.22942	3.6747e-23	Ambiguous
chr3	39141945	39142237	-	GORASP1	19.5577	1.40201	2.10338e-09	Ambiguous
chr4	20703507	20703763	+	NA	8.87483	1.40328	7.58005e-07	Ambiguous
chr4	2829401	2833297	+	SH3BP2	29.9818	-1.63636	6.50639e-06	Ambiguous
chr4	17806394	17812069	-	DCAF16	28.1348	1.87067	1.23992e-13	Ambiguous
chr4	184572284	184577033	-	RWDD4	5.81327	1.73339	8.54254e-06	Ambiguous
chr5	102296933	102325975	+	PAM	84.2306	-1.43983	4.5735e-08	Ambiguous
chr5	102355547	102363888	+	PAM	68.3149	-2.03164	6.84942e-11	Ambiguous
chr5	102355547	102364590	+	PAM	18.1486	-1.4023	4.03261e-06	Ambiguous
chr5	102361038	102363888	+	PAM	233.114	-1.9448	3.88357e-13	Ambiguous
chr5	102361038	102364590	+	PAM	32.7602	-1.46632	1.76382e-07	Ambiguous
chr5	139941307	139941684	-	APBB3	6.61408	1.75095	2.06341e-06	Ambiguous
chr5	173036437	173043202	-	BOD1	5.34678	1.28187	9.25324e-06	Ambiguous
chr5	865696	870587	-	BRD9	222.762	-1.55833	2.29542e-25	Ambiguous
chr6	30295473	30296665	+	TRIM39	13.9661	1.20792	6.46784e-08	Ambiguous
chr6	30852487	30856464	+	DDR1	97.8495	1.71705	2.53679e-06	Ambiguous
chr6	30884736	30884871	+	VARS2	13.2162	4.63084	1.39438e-26	Ambiguous
chr6	32122554	32123464	+	PPT2|PPT2-EGFL8	41.2238	1.24535	6.2124e-06	Ambiguous
chr6	35436650	35437157	+	RPL10A	10.8074	3.8113	6.94325e-18	Ambiguous
chr6	42902336	42903274	+	CNPY3	1.71269	4.60377	8.00461e-27	Ambiguous
chr6	112020873	112021306	-	FYN	6.98696	2.71629	1.40198e-14	Ambiguous
chr6	31611971	31612083	-	BAG6	380.655	1.29993	1.50488e-07	Ambiguous
chr6	31612191	31612301	-	BAG6	355.51	1.24029	1.49141e-06	Ambiguous
chr6	31612191	31612722	-	BAG6	6.06721	2.34438	1.47405e-11	Ambiguous
chr6	31856524	31857004	-	EHMT2	33.4404	1.48404	2.16721e-09	Ambiguous
chr6	34574681	34622401	-	C6orf106	71.5217	1.20587	5.23269e-06	Ambiguous
chr6	34846497	34848065	-	TAF11	15.0156	1.42765	8.13754e-06	Ambiguous
chr6	36946387	36953628	-	MTCH1	12.7135	1.60745	8.25405e-08	Ambiguous
chr6	3737430	3738290	-	PXDC1	395.142	1.05224	8.07928e-07	Ambiguous
chr6	3738382	3751509	-	PXDC1	239.634	1.39298	2.16058e-08	Ambiguous
chr6	41908323	42016238	-	CCND3	76.3003	1.58398	8.44075e-06	Ambiguous
chr6	43020566	43021359	-	CUL7	2.08926	4.44914	2.52495e-25	Ambiguous
chr6	43020566	43021448	-	CUL7	1.52895	4.68221	3.53448e-28	Ambiguous
chr7	116772014	116776134	+	ST7	69.0537	1.36065	6.14057e-06	Ambiguous
chr7	149550157	149556510	+	ZNF862	2.31912	2.57974	3.50702e-08	Ambiguous
chr7	99954506	99955849	+	PILRB	7.77503	2.69935	3.76179e-08	Ambiguous
chr8	142432445	142435147	+	PTP4A3	2670.3	-1.60601	2.03732e-06	Ambiguous
chr8	142435240	142437038	+	PTP4A3	2766.48	-1.62899	4.32075e-06	Ambiguous
chr8	145313817	145483179	+	MROH1	5.34558	1.78472	4.58328e-06	Ambiguous
chr8	90770461	90777568	+	RIPK2	12.981	1.30436	7.72059e-06	Ambiguous
chr8	144672251	144674884	-	EEF1D	6.75491	1.7779	7.46089e-06	Ambiguous
chr8	144675063	144679517	-	EEF1D	28.3188	1.86298	7.39705e-07	Ambiguous
chr8	48691654	48694938	-	PRKDC	313.611	-1.53865	1.51092e-07	Ambiguous
chr9	71990780	71992526	+	FAM189A2	5.12056	2.17796	9.57655e-08	Ambiguous
chr9	140347632	140348842	-	NSMF	33.8753	1.67944	3.05638e-07	Ambiguous
chr9	99083623	99086372	-	SLC35D2	40.024	1.56193	4.83102e-08	Ambiguous
chrX	153323986	153357641	-	MECP2	4.7701	4.62145	4.90812e-33	Ambiguous
chrX	153323986	153363060	-	MECP2	1.25316	4.25125	3.52268e-21	Ambiguous
chrX	2878461	2882264	-	ARSE	31.9533	2.13304	1.95806e-07	Ambiguous
chr10	112632864	112635723	+	PDCD4	8.65957	2.40873	5.94678e-12	Donor
chr10	112632921	112635723	+	PDCD4	6.6282	2.3232	1.43484e-08	Donor
chr10	112635560	112635723	+	PDCD4	3.68537	2.51177	4.69547e-08	Donor
chr10	112636511	112640990	+	PDCD4	36.2504	1.62987	4.25369e-08	Donor
chr10	112654280	112655705	+	PDCD4	2366.83	1.19221	1.08286e-06	Donor
chr10	75553968	75554298	+	ZSWIM8	2.32792	2.87469	1.15066e-10	Donor
chr10	81850187	81850552	+	TMEM254	11.6856	1.14273	2.84898e-06	Donor
chr10	82228443	82248972	+	TSPAN14	135.692	1.14906	3.35697e-06	Donor
chr10	82264323	82264483	+	TSPAN14	5.24883	2.0795	5.77458e-07	Donor
chr10	82269227	82271899	+	TSPAN14	662.496	1.36734	8.5696e-10	Donor
chr10	105207325	105209143	-	CALHM2	84.9209	-1.53528	2.04908e-06	Donor
chr10	123718925	123719015	-	NSMCE4A	237.833	-1.89722	3.87814e-13	Donor
chr10	75139959	75141343	-	ANXA7	1.53341	4.57339	1.02583e-25	Donor
chr10	75502969	75503591	-	NA	6.16313	3.81442	5.88089e-18	Donor
chr10	75502969	75503671	-	NA	9.54788	3.95992	7.02923e-20	Donor
chr10	89516679	89519457	-	ATAD1	18.2604	2.13977	1.29304e-13	Donor
chr10	97127456	97131740	-	SORBS1	20.3442	1.90943	9.17342e-06	Donor
chr11	111752339	111753091	+	C11orf1	6.65752	1.7317	6.35859e-06	Donor
chr11	61908983	61912453	+	INCENP	40.4238	1.37383	1.72548e-08	Donor
chr11	708643	709329	+	EPS8L2	10.8412	2.11536	1.43042e-08	Donor
chr11	8013518	8013630	+	EIF3F	23.6784	1.21754	1.26215e-06	Donor
chr11	88984868	89017940	+	TYR	2.0726	3.86755	4.089e-19	Donor
chr11	119185973	119186132	-	MCAM	3.73819	2.02664	1.68846e-06	Donor
chr11	691598	693488	-	DEAF1	16.8548	1.3908	1.44249e-06	Donor
chr17	44087768	44091608	+	MAPT	32.2197	-1.62441	1.5386e-06	Donor
chr12	64183711	64195870	+	TMEM5	14.7882	1.52535	1.67035e-09	Donor
chr12	7342812	7342957	+	PEX5	31.1707	1.19043	4.35239e-06	Donor
chr12	51404549	51421959	-	SLC11A2	3.91134	2.55085	7.96028e-10	Donor
chr12	7078740	7079118	-	PHB2	13.266	1.72373	9.04806e-11	Donor
chr12	9256996	9258423	-	A2M	5.04863	2.35114	2.44743e-09	Donor
chr13	103317275	103326632	+	TPP2	242.898	-1.14105	1.52039e-06	Donor
chr13	41948016	41948877	+	NAA16	6.76267	2.45432	5.9034e-11	Donor
chr13	114005288	114006107	-	GRTP1	1.88935	2.07599	4.28689e-06	Donor
chr13	48616414	48651288	-	NA	3.76924	5.71884	9.17672e-45	Donor
chr13	79918929	79927287	-	RBM26	17.3803	-1.41686	8.89939e-06	Donor
chr14	24458284	24459390	+	DHRS4L2	48.4421	1.64956	1.86683e-06	Donor
chr14	64682072	64682965	+	SYNE2	86.7204	-1.98558	1.42144e-08	Donor
chr14	88974364	88978800	-	PTPN21	3.78555	1.78361	5.47772e-06	Donor
chr15	25212299	25213078	+	SNRPN|SNURF	128.341	4.32555	3.28248e-73	Donor
chr15	25212387	25213078	+	SNRPN|SNURF	12.1035	3.03491	4.72838e-17	Donor
chr15	42655108	42676680	+	CAPN3	8.29476	2.24306	1.54529e-08	Donor
chr15	68042316	68061939	+	MAP2K5	4.36447	3.55624	9.34367e-15	Donor
chr15	69373716	69383254	+	NA	32.0161	1.9634	3.09452e-06	Donor
chr15	91461073	91461423	+	MAN2A2	7.35712	2.84479	7.83814e-12	Donor
chr15	91499113	91499841	+	RCCD1	18.8196	1.507	2.41873e-11	Donor
chr15	23310147	23311069	-	NA	4.72486	2.06587	9.431e-07	Donor
chr15	89009004	89054662	-	MRPL46	27.0694	1.71682	2.73299e-10	Donor
chr16	19843318	19867808	+	IQCK	9.84248	5.3189	4.03514e-43	Donor
chr16	90089132	90094043	+	GAS8	123.53	-1.22425	5.1683e-10	Donor
chr16	90102095	90102788	+	GAS8	272.325	-1.34191	4.27982e-14	Donor
chr16	28164106	28164250	-	XPO6	21.6201	-1.88261	1.0336e-09	Donor
chr16	30363910	30364052	-	NA	1.71943	3.85892	1.04871e-22	Donor
chr16	30363910	30364352	-	NA	6.87714	3.93624	1.45116e-22	Donor
chr16	54959125	54962405	-	NA	58.3698	1.85351	5.38001e-09	Donor
chr16	54959125	54962681	-	NA	83.8602	1.54792	7.14719e-08	Donor
chr17	18009784	18010467	+	DRG2	17.8235	-1.2764	7.73676e-06	Donor
chr17	34035028	34036242	+	AP2B1	11.7804	1.39839	1.44585e-07	Donor
chr17	40714505	40714629	+	COASY	16.0628	1.60787	8.48942e-09	Donor
chr17	44055806	44064405	+	MAPT	55.5422	-1.44036	7.10887e-06	Donor
chr17	48503750	48538037	+	ACSF2	64.0769	1.67867	9.35974e-07	Donor
chr17	48533802	48538037	+	ACSF2	0.975457	3.70602	8.60432e-17	Donor
chr20	33935075	33937006	-	UQCC1	1.94463	3.01407	2.11987e-16	Donor
chr17	76994045	76996181	-	CANT1	18.5796	1.53511	4.29017e-06	Donor
chr18	5241888	5243592	+	NA	27.4731	1.21224	4.33818e-06	Donor
chr18	44662820	44663605	-	HDHD2	16.6027	1.55273	2.7694e-06	Donor
chr19	1273714	1274305	+	CIRBP	281.538	1.47224	1.62606e-06	Donor
chr19	1358699	1360134	+	MUM1	25.6046	-1.37187	5.23978e-08	Donor
chr19	1423454	1425876	+	DAZAP1	4.13336	2.53627	1.61002e-10	Donor
chr19	49122946	49123658	+	SPHK2	28.2856	-1.66783	9.43954e-11	Donor
chr19	50979980	50981185	+	EMC10	18.4845	1.31498	5.27343e-07	Donor
chr19	15510221	15510642	-	AKAP8L	14.8017	2.15995	3.42506e-15	Donor
chr2	232063655	232070910	+	ARMC9	84.372	-1.78251	2.38827e-11	Donor
chr19	44112259	44116140	-	ZNF428	1.33446	3.85782	1.19022e-17	Donor
chr19	53756409	53757851	-	ZNF677	31.4287	1.74247	2.71391e-08	Donor
chr1	155583524	155583849	+	MSTO1	53.545	-1.49158	8.07439e-06	Donor
chr1	224644623	224646825	+	NA	6.00495	3.18993	2.13931e-14	Donor
chr1	2487471	2488023	+	TNFRSF14	99.0284	-1.57748	3.23115e-07	Donor
chr1	24989715	24993305	+	SRRM1	102.536	-1.26778	3.17904e-08	Donor
chr1	31791083	31791955	+	ZCCHC17	25.8814	1.1947	4.05198e-07	Donor
chr1	41473217	41474330	+	CTPS1	176.253	-1.23712	2.82641e-10	Donor
chr1	46056942	46067926	+	NASP	262.644	-1.03314	2.679e-07	Donor
chr1	46074009	46078840	+	NASP	63.4559	-1.52569	4.61882e-07	Donor
chr1	151734028	151734437	-	MRPL9	22.8605	1.59472	1.5499e-12	Donor
chr1	21976289	21995746	-	RAP1GAP	26.6841	-1.76883	2.84936e-06	Donor
chr1	43916982	43917080	-	HYI	163.202	-1.74719	1.0038e-06	Donor
chr1	9796100	9797555	-	CLSTN1	454.606	-1.22394	3.28089e-06	Donor
chr20	25188033	25190484	+	ENTPD6	533.556	1.13215	7.64859e-08	Donor
chr20	25190829	25193898	+	ENTPD6	16.2992	1.5509	1.95806e-07	Donor
chr4	981737	994399	+	IDUA	113.708	-1.7522	2.23997e-14	Donor
chr20	34287373	34287554	+	ROMO1	125.591	-2.35839	3.27172e-06	Donor
chr20	55047471	55048356	+	RTFDC1	16.228	1.43485	2.75333e-07	Donor
chr20	61919099	61919661	+	NA	2.80056	2.90278	8.55753e-10	Donor
chr20	17606247	17606465	-	RRBP1	12.9633	2.04757	2.31336e-06	Donor
chr20	62576087	62576435	-	UCKL1	11.1711	1.99533	7.42083e-08	Donor
chr21	45545305	45545891	+	PWP2	1.73811	4.65054	6.01818e-25	Donor
chr22	24210086	24210667	+	SLC2A11	3.04436	3.45971	7.90547e-14	Donor
chr22	24029182	24032418	-	NA	21.5045	-1.26871	2.26552e-06	Donor
chr22	24037704	24042912	-	NA	24.4523	1.18287	4.48275e-07	Donor
chr22	38690540	38691392	-	CSNK1E	65.2778	1.60086	6.75308e-12	Donor
chr22	43272339	43272893	-	PACSIN2	1045.36	1.24328	5.94269e-11	Donor
chr22	43280567	43284648	-	PACSIN2	926.99	1.28132	7.39233e-09	Donor
chr22	43289619	43308026	-	PACSIN2	781.241	1.31626	4.94913e-10	Donor
chr22	43308163	43355577	-	PACSIN2	27.0885	2.21514	1.44551e-07	Donor
chr2	127433325	127447830	+	GYPC	5.51986	2.77933	1.09542e-11	Donor
chr2	191213757	191224764	+	INPP1	14.3829	1.26099	5.15667e-06	Donor
chr2	210588411	210590432	+	MAP2	126.136	-1.92938	8.54254e-06	Donor
chr2	232063412	232070910	+	ARMC9	142.629	-1.46854	2.59817e-11	Donor
chr2	232081506	232087440	+	ARMC9	397.703	-1.70256	4.05074e-13	Donor
chr2	232104754	232121298	+	ARMC9	451.746	-1.722	8.60871e-12	Donor
chr2	242255025	242263630	+	SEPT2	76.5637	-1.30439	2.19274e-09	Donor
chr2	242265528	242274540	+	SEPT2	1189.55	-1.14349	1.97224e-08	Donor
chr2	242405804	242407554	+	FARP2	15.3521	1.97209	6.60257e-09	Donor
chr2	242592784	242592926	+	ATG4B	93.8065	-1.36238	3.45164e-07	Donor
chr2	27260760	27261013	+	TMEM214	41.6939	2.1895	9.96584e-24	Donor
chr2	37425815	37426846	+	CEBPZ-AS1	26.0355	1.63464	6.37833e-10	Donor
chr2	61410797	61411846	+	AHSA2	60.8093	-1.73157	1.4938e-07	Donor
chr6	2840828	2841449	-	SERPINB1	11.0276	1.31295	8.73904e-06	Donor
chr2	223097002	223119046	-	PAX3	3.82414	1.91839	5.10927e-06	Donor
chr2	238486798	238492976	-	RAB17	11.7232	2.45428	4.39946e-13	Donor
chr2	46808730	46815213	-	PIGF	112.432	-1.61315	1.28003e-07	Donor
chr3	186502302	186503671	+	EIF4A2	53.0841	2.08657	2.4724e-12	Donor
chr7	33066527	33069240	-	NT5C3A	8.82908	1.78993	6.41117e-06	Donor
chr3	58127656	58128376	+	FLNB	53.7566	1.38023	1.70952e-06	Donor
chr8	142437924	142441026	+	PTP4A3	2596.07	-1.70026	4.49822e-06	Donor
chr3	98492340	98492763	+	ST3GAL6	6.56756	2.22224	2.20098e-07	Donor
chr3	9965821	9965915	+	IL17RC	16.7746	1.53791	2.55574e-06	Donor
chr3	125752521	125769740	-	SLC41A3	16.1811	1.29361	9.28024e-08	Donor
chr3	125769893	125775200	-	SLC41A3	11.6891	2.54377	3.03536e-10	Donor
chr3	185644522	185647900	-	TRA2B	1.42007	3.0701	2.47781e-12	Donor
chr3	197241287	197242227	-	BDH1	9.4706	3.26949	1.19658e-15	Donor
chr3	47969840	47981988	-	MAP4	15.2025	1.70623	1.12583e-08	Donor
chr3	48671068	48671948	-	SLC26A6	7.83656	4.29819	1.30983e-37	Donor
chr4	114296102	114302612	+	ANK2	26.0718	-1.72007	8.18064e-07	Donor
chr4	20703844	20706088	+	PACRGL	22.0457	1.32385	2.90528e-09	Donor
chr4	20726511	20728907	+	PACRGL	64.7703	1.11836	1.07216e-08	Donor
chr4	152065202	152065371	-	SH3D19	46.0553	1.77463	4.30784e-07	Donor
chr5	102310140	102325975	+	PAM	116.029	-1.81162	1.7382e-08	Donor
chr5	102363942	102364590	+	PAM	444.14	-1.98395	1.68577e-14	Donor
chr5	54719447	54720547	+	SKIV2L2	2.74192	2.29713	8.17769e-07	Donor
chr5	68667384	68667860	+	RAD17	9.35203	1.71209	2.92236e-06	Donor
chr5	131531173	131533898	-	P4HA2	58.4653	-1.90222	5.88379e-12	Donor
chr5	139941307	139941428	-	APBB3	9.91992	2.25985	1.50385e-13	Donor
chr5	177649935	177651448	-	PHYKPL	135.492	-1.02999	2.96113e-07	Donor
chr5	43388578	43397136	-	CCL28	227.596	1.74652	7.83002e-14	Donor
chr5	43388578	43412354	-	CCL28	19.2795	1.92921	1.01411e-18	Donor
chr5	865696	869359	-	BRD9	7.25093	2.31575	7.20963e-14	Donor
chr6	167427055	167435896	+	FGFR1OP	19.0087	-1.29009	8.23949e-07	Donor
chr6	25975158	25983391	+	TRIM38	5.58444	3.40036	1.94885e-24	Donor
chr6	3007169	3010258	+	NQO2	6.60043	1.72974	4.61734e-07	Donor
chr6	30850760	30852314	+	DDR1	1.44969	2.78502	4.73118e-09	Donor
chr6	30884761	30884871	+	NA	1.51918	4.56657	9.939e-26	Donor
chr6	31596016	31596920	+	PRRC2A	373.287	1.31599	3.0322e-06	Donor
chr6	32122960	32123464	+	PPT2|PPT2-EGFL8	605.257	1.17433	9.90795e-07	Donor
chr6	32132458	32133914	+	EGFL8|PPT2-EGFL8|PPT2	313.594	1.58952	5.43975e-06	Donor
chr6	37443692	37443901	+	CMTR1	65.3024	1.20705	7.11878e-07	Donor
chr6	39760241	39824022	+	DAAM2	90.057	1.97818	2.59588e-12	Donor
chr6	109767615	109767898	-	MICAL1	649.004	-1.24441	6.35002e-06	Donor
chr6	2959576	2966633	-	SERPINB6	3.63623	2.37033	1.47306e-07	Donor
chr6	32121613	32122014	-	NA	29.8605	1.36895	8.92533e-06	Donor
chr6	38654750	38654852	-	GLO1	5.45896	2.56221	5.64444e-14	Donor
chr6	97339267	97343959	-	NDUFAF4	7.11462	1.85666	8.54254e-06	Donor
chr7	116166442	116166578	+	CAV1	21.2016	1.61455	1.78649e-08	Donor
chr7	151816635	151817915	+	GALNT11	2.2219	3.42111	6.05943e-17	Donor
chr7	99954561	99955849	+	NA	7.84923	4.27529	1.37012e-32	Donor
chr7	150777009	150777295	-	FASTK	25.17	1.33209	3.66141e-06	Donor
chr8	142433447	142435147	+	PTP4A3	68.9214	-1.99743	1.59326e-08	Donor
chr8	145482870	145483179	+	NA	4.36484	2.04193	1.09205e-10	Donor
chr8	48641609	48641973	+	SPIDR	268.478	-1.1593	4.11875e-06	Donor
chr8	117738411	117746515	-	EIF3H	9.39258	2.50254	9.68833e-14	Donor
chr8	143857537	143858521	-	LYNX1	39.1089	1.9312	1.95806e-07	Donor
chr8	38275891	38277050	-	FGFR1	144.906	-1.93583	2.34091e-08	Donor
chr8	38285611	38285863	-	FGFR1	51.422	-1.83631	2.03455e-07	Donor
chr8	38285611	38285869	-	FGFR1	85.6015	-1.78628	5.26476e-07	Donor
chr8	38285953	38287199	-	FGFR1	54.2169	-2.09769	4.75466e-08	Donor
chr9	117012318	117012894	+	COL27A1	5.9677	2.63413	1.48386e-13	Donor
chrX	153298008	153305242	-	MECP2	6.26969	1.6413	4.35539e-09	Donor
chr9	100672898	100675154	-	C9orf156	5.57473	1.34479	3.03911e-06	Donor
chr9	135979718	135980626	-	RALGDS	4.07755	2.5467	3.2017e-10	Donor
chrX	153298008	153322391	-	MECP2	7.50097	2.38989	1.93557e-18	Donor
chrX	24092514	24094838	+	EIF2S3	22.1534	4.1364	1.28801e-30	Donor
chrX	47059943	47060292	+	UBA1	24.5304	3.33037	2.57974e-11	Donor
chrX	148571971	148573068	-	IDS	19.3625	-1.18075	4.35963e-06	Donor
chrX	51562504	51637364	+	MAGED1	8.42355	2.02723	1.82794e-09	Donor
chrX	62652371	62729823	-	NA	18.5108	1.25094	9.6465e-06	Donor
chrX	153072824	153073814	-	PDZD4	31.7249	-1.39429	2.35025e-06	Donor
chrX	64744142	64744443	-	LAS1L	65.1047	-1.50404	9.6293e-16	Donor
chr10	103360619	103360926	+	DPCD	4.89256	4.42242	1.14273e-30	Acceptor
chr10	105197828	105198426	+	PDCD11	2.32835	4.94433	7.08752e-32	Acceptor
chr10	1068723	1081242	+	NA	18.5	1.47242	5.43615e-06	Acceptor
chr10	112635828	112636427	+	PDCD4	43.5169	1.53253	1.60673e-06	Acceptor
chr10	112647644	112649266	+	PDCD4	4.99905	4.69405	2.87263e-27	Acceptor
chr10	112647644	112649290	+	PDCD4	1841	1.27038	1.09426e-07	Acceptor
chr10	112650428	112653848	+	PDCD4	2252.07	1.16808	4.58996e-06	Acceptor
chr10	114905856	114910741	+	TCF7L2	17.0794	1.79021	5.28133e-12	Acceptor
chr10	126660687	126662195	+	ZRANB1	6.19126	4.33197	2.18874e-28	Acceptor
chr10	127685193	127685974	+	FANK1	3.88545	3.42318	4.46092e-14	Acceptor
chr10	22024164	22027342	+	MLLT10	2.18419	4.44039	9.89933e-25	Acceptor
chr10	5497081	5498027	+	NET1	7.57356	3.30071	3.62803e-11	Acceptor
chr10	5978550	5979047	+	FBXO18	6.67702	2.30348	7.64277e-15	Acceptor
chr10	70955021	70956733	+	SUPV3L1	3.59955	5.30192	4.37399e-41	Acceptor
chr10	7841157	7841707	+	ATP5C1	6.81876	3.5712	6.40529e-18	Acceptor
chr10	81841960	81850135	+	TMEM254	9.47948	1.24401	8.89231e-07	Acceptor
chr10	82264534	82266954	+	TSPAN14	12.0305	3.18732	3.83844e-20	Acceptor
chr10	82264534	82266983	+	TSPAN14	534.01	1.35016	3.16412e-09	Acceptor
chr10	97605353	97607325	+	ENTPD1	22.1071	2.02799	1.80427e-06	Acceptor
chr10	99214556	99215395	+	ZDHHC16	18.2384	3.93708	8.88113e-27	Acceptor
chr10	99214556	99215470	+	ZDHHC16	27.1588	-1.82479	1.90147e-13	Acceptor
chr10	102276734	102286155	-	NDUFB8	2.46815	2.56897	9.90795e-07	Acceptor
chr10	103372338	103384501	-	FBXW4	8.50661	3.14127	5.01791e-19	Acceptor
chr10	103771554	103772589	-	C10orf76	3.41959	2.98593	3.23721e-11	Acceptor
chr10	104183484	104183554	-	CUEDC2	2.05933	3.26164	3.33695e-12	Acceptor
chr10	105210939	105211912	-	CALHM2	26.3735	-1.63476	2.69085e-06	Acceptor
chr10	112058568	112060304	-	NA	4.23516	3.89203	3.43129e-19	Acceptor
chr10	112060494	112063225	-	SMNDC1	13.4442	1.45026	3.9291e-08	Acceptor
chr10	120928060	120928688	-	PRDX3	1.93316	4.41726	8.09711e-24	Acceptor
chr10	123719110	123719872	-	NSMCE4A	372.068	-1.91475	4.02533e-15	Acceptor
chr10	123733596	123734388	-	NSMCE4A	102.828	-2.37271	6.53223e-40	Acceptor
chr10	123733615	123734388	-	NSMCE4A	3.69712	4.5652	1.49494e-30	Acceptor
chr10	124754267	124755509	-	IKZF5	2.60868	5.2907	2.80323e-35	Acceptor
chr10	133782836	133784141	-	BNIP3	5.96302	4.10746	1.00034e-18	Acceptor
chr10	134041713	134059403	-	STK32C	2.22082	5.01427	5.62963e-34	Acceptor
chr10	135113604	135116295	-	TUBGCP2	4.64304	2.41114	2.14397e-13	Acceptor
chr10	135116502	135122326	-	TUBGCP2	1.7442	4.00392	9.04392e-22	Acceptor
chr10	50952186	50952695	-	OGDHL	3.2059	4.39642	1.19958e-23	Acceptor
chr10	70263468	70266341	-	SLC25A16	2.14378	2.39301	6.38673e-07	Acceptor
chr10	75141443	75142932	-	ANXA7	1.02986	4.28279	1.35103e-20	Acceptor
chr10	75231387	75234676	-	PPP3CB	2.12676	3.6363	1.50416e-15	Acceptor
chr10	75280800	75283340	-	USP54	2.71685	3.77334	5.03043e-20	Acceptor
chr10	75503771	75503974	-	NA	2.47819	2.43897	2.75362e-07	Acceptor
chr10	75566589	75566865	-	NDST2	4.54023	2.33895	2.92595e-12	Acceptor
chr10	89083922	89086386	-	NA	2.37638	2.69542	1.16135e-12	Acceptor
chr10	90069233	90074222	-	RNLS	5.14497	1.50931	1.76354e-06	Acceptor
chr10	97141572	97143741	-	SORBS1	3.8388	3.45885	7.60626e-13	Acceptor
chr10	99219232	99219415	-	MMS19	18.6985	3.42085	7.06171e-19	Acceptor
chr10	99683181	99695926	-	CRTAC1	42.3	5.83914	3.56417e-42	Acceptor
chr11	103178560	103182616	+	DYNC2H1	1.91789	4.79597	2.06824e-28	Acceptor
chr11	111750329	111752208	+	C11orf1	7.66993	1.70643	4.05376e-07	Acceptor
chr11	114316809	114318499	+	REXO2	4.79019	2.54517	7.9196e-07	Acceptor
chr11	117117664	117150596	+	RNF214	1.87064	4.27825	1.44496e-24	Acceptor
chr11	118940054	118940139	+	VPS11	6.84127	1.66828	7.3292e-09	Acceptor
chr11	120196077	120198160	+	TMEM136	6.44121	2.29728	1.36504e-08	Acceptor
chr11	124495799	124496355	+	TBRG1	1.73649	4.02932	1.0024e-20	Acceptor
chr11	125442465	125445146	+	EI24	33.8695	3.16063	2.63989e-33	Acceptor
chr11	126142974	126143210	+	FOXRED1	9.97954	3.1832	1.8829e-24	Acceptor
chr11	18424560	18425221	+	LDHA	1.69949	3.4877	2.92207e-17	Acceptor
chr11	208938	209258	+	RIC8A	11.3833	2.18927	1.59901e-20	Acceptor
chr11	33080641	33083060	+	TCP11L1	3.53518	3.46021	5.10757e-24	Acceptor
chr11	34098189	34101212	+	CAPRIN1	4.93787	6.02471	3.91672e-48	Acceptor
chr11	34137431	34139710	+	NAT10	1.85654	3.2791	1.02691e-14	Acceptor
chr11	34161042	34161927	+	NAT10	5.26411	5.65397	6.90611e-56	Acceptor
chr11	35211612	35229651	+	CD44	28.9423	1.65557	4.86929e-06	Acceptor
chr11	4104212	4104471	+	STIM1	17.95	4.93831	6.25714e-33	Acceptor
chr11	460288	460760	+	PTDSS2	3.67797	2.58175	9.41062e-09	Acceptor
chr11	57365794	57367336	+	SERPING1	11.1118	2.35269	1.75498e-06	Acceptor
chr11	61549296	61550969	+	MYRF	13.3792	2.28515	1.45606e-08	Acceptor
chr11	61908516	61908971	+	INCENP	39.8547	1.3444	3.206e-08	Acceptor
chr11	62554999	62556481	+	TMEM179B	7.50764	5.13681	1.49864e-48	Acceptor
chr11	62648919	62649352	+	SLC3A2	143.775	5.21572	7.03871e-61	Acceptor
chr11	62653080	62655584	+	SLC3A2	6.75708	2.36708	1.39587e-07	Acceptor
chr11	63965446	63967396	+	STIP1	9.10584	2.67775	3.25683e-21	Acceptor
chr11	64002365	64002911	+	VEGFB	6.33593	3.23363	2.32292e-13	Acceptor
chr11	64074976	64081325	+	ESRRA	8.44474	1.93585	2.16429e-10	Acceptor
chr11	6415271	6415407	+	SMPD1	18.5775	1.4038	3.37487e-06	Acceptor
chr11	64877395	64877934	+	VPS51	49.8678	4.32154	2.62157e-22	Acceptor
chr11	65388437	65389694	+	PCNXL3	7.50363	3.19186	1.01505e-29	Acceptor
chr11	65405653	65406005	+	SIPA1	8.35199	2.80655	9.48362e-12	Acceptor
chr11	66406223	66407148	+	RBM4	5.90688	2.54421	2.46089e-16	Acceptor
chr11	67044819	67045266	+	ADRBK1	1.78992	2.10976	9.07926e-07	Acceptor
chr11	67376193	67376896	+	NDUFV1	18.5837	3.43304	1.61597e-31	Acceptor
chr11	68331900	68334466	+	PPP6R3	2.25515	2.45923	3.21127e-06	Acceptor
chr11	68837963	68838703	+	TPCN2	17.0742	2.28256	1.41155e-11	Acceptor
chr11	68838888	68839375	+	TPCN2	8.09157	3.21604	1.05677e-10	Acceptor
chr11	706288	706673	+	EPS8L2	31.6454	2.06012	8.88703e-08	Acceptor
chr11	706288	708574	+	EPS8L2	4.03424	2.0157	4.17134e-06	Acceptor
chr11	71174531	71175078	+	NADSYN1	6.13751	1.30236	1.30053e-06	Acceptor
chr11	71939542	71939690	+	INPPL1	7.48699	4.00194	1.525e-20	Acceptor
chr11	724829	724970	+	EPS8L2	2.34099	2.46273	4.75049e-10	Acceptor
chr11	724829	725128	+	EPS8L2	8.13937	2.20977	1.4388e-11	Acceptor
chr11	8704812	8705536	+	RPL27A	345.186	3.72707	6.71271e-19	Acceptor
chr11	8705628	8706243	+	RPL27A	156.98	4.90795	7.1579e-70	Acceptor
chr11	89018122	89021605	+	TYR	245.098	1.45054	1.13054e-07	Acceptor
chr11	93535138	93540666	+	MED17	6.49455	2.10997	5.39896e-08	Acceptor
chr11	10821321	10821636	-	NA	3.36062	3.45715	2.19304e-21	Acceptor
chr11	10876633	10877690	-	ZBED5	81.2758	-1.13265	7.24192e-07	Acceptor
chr11	10876665	10877690	-	ZBED5	30.283	1.78583	2.63549e-16	Acceptor
chr11	117167925	117186250	-	BACE1	21.4486	2.98821	4.67047e-10	Acceptor
chr11	118895809	118895900	-	SLC37A4	3.04483	2.57765	6.77768e-10	Acceptor
chr11	122929210	122929339	-	HSPA8	2.75535	4.91021	5.93138e-30	Acceptor
chr11	122932054	122932771	-	HSPA8	2.68514	4.5702	4.05047e-27	Acceptor
chr11	18503009	18503176	-	TSG101	9.10789	1.36515	3.70227e-06	Acceptor
chr11	3697619	3697738	-	NUP98	9.52735	5.55007	6.58515e-72	Acceptor
chr11	46515772	46529740	-	AMBRA1	2.02839	3.7372	5.79061e-17	Acceptor
chr11	46701921	46702036	-	ARHGAP1	4.48828	2.0697	5.38721e-08	Acceptor
chr11	47195466	47196565	-	ARFGAP2	10.9998	3.12009	6.06567e-29	Acceptor
chr11	47744893	47745579	-	FNBP4	2.15286	2.3329	1.29001e-10	Acceptor
chr11	57100545	57100908	-	SSRP1	4.6042	4.38636	8.72688e-24	Acceptor
chr11	61077451	61077766	-	DDB1	2.54373	3.25051	3.0092e-16	Acceptor
chr11	62376298	62376433	-	EML3	11.3046	3.08655	1.00304e-09	Acceptor
chr11	62394618	62394760	-	GANAB	1.16795	3.12721	4.45872e-12	Acceptor
chr11	62444132	62444284	-	UBXN1	2.90017	3.06113	3.05566e-15	Acceptor
chr11	62622704	62622895	-	NA	3.49028	3.53699	4.79503e-21	Acceptor
chr11	6425067	6431856	-	APBB1	11.6099	1.58405	3.76486e-07	Acceptor
chr11	64676597	64676742	-	ATG2A	6.77025	4.09254	1.91495e-19	Acceptor
chr11	6470699	6471780	-	TRIM3	2.28791	4.96865	2.37828e-36	Acceptor
chr11	64900740	64900940	-	SYVN1	8.71624	4.51904	1.04686e-29	Acceptor
chr11	65635911	65635980	-	EFEMP2	27.8231	3.71187	4.92319e-24	Acceptor
chr11	66053068	66053171	-	YIF1A	5.16266	4.15081	2.52361e-21	Acceptor
chr11	6623494	6624633	-	RRP8	4.98661	1.3119	2.55558e-06	Acceptor
chr11	72404528	72404736	-	ARAP1	3.29567	4.28019	1.07153e-26	Acceptor
chr11	771212	771332	-	PDDC1	10.5826	1.5624	9.8654e-07	Acceptor
chr11	77333734	77336007	-	CLNS1A	6.66893	2.41582	6.78914e-12	Acceptor
chr11	87907513	87908350	-	RAB38	30.443	1.46272	3.17665e-06	Acceptor
chr11	87907528	87908350	-	RAB38	1.28942	3.64065	2.23572e-17	Acceptor
chr11	92887382	92895871	-	SLC36A4	7.36473	4.03115	1.13856e-23	Acceptor
chr11	93469996	93470229	-	TAF1D	4.97562	3.53958	5.21215e-18	Acceptor
chr11	93470002	93470229	-	TAF1D	2.14039	3.70188	2.37359e-15	Acceptor
chr11	94192764	94194101	-	MRE11A	2.87256	5.08124	2.9324e-32	Acceptor
chr11	95513112	95516228	-	FAM76B	1.5093	3.04008	3.49423e-12	Acceptor
chr12	109536443	109536977	+	UNG	2.94014	4.93577	1.9789e-36	Acceptor
chr12	110437589	110449795	+	ANKRD13A	4.0964	3.22541	6.67553e-14	Acceptor
chr12	111082934	111085000	+	TCTN1	36.9123	1.89787	1.06484e-15	Acceptor
chr12	112451413	112457543	+	ERP29	5.20194	3.57145	2.02814e-20	Acceptor
chr12	113346629	113348840	+	OAS1	8.3049	4.01858	1.6963e-18	Acceptor
chr12	120934019	120934204	+	DYNLL1	1175.53	2.45919	5.60945e-35	Acceptor
chr12	123340159	123340362	+	HIP1R	9.32988	4.67459	2.5954e-44	Acceptor
chr12	22824289	22826416	+	ETNK1	1.92792	4.47487	1.80081e-26	Acceptor
chr12	2986448	2994428	+	RHNO1	10.9417	4.58209	3.2652e-30	Acceptor
chr12	3390983	3392189	+	TSPAN9	1.87702	3.40044	3.39221e-16	Acceptor
chr12	51174021	51189680	+	ATF1	5.12294	2.34004	6.65597e-11	Acceptor
chr12	51442261	51442795	+	LETMD1	12.502	2.86817	1.45298e-23	Acceptor
chr12	51450285	51451788	+	LETMD1	7.66621	1.35057	7.0548e-06	Acceptor
chr12	53421972	53427574	+	EIF4B	20.7879	3.02469	1.61771e-23	Acceptor
chr12	53700104	53700443	+	C12orf10	6.21922	2.06584	3.13083e-09	Acceptor
chr12	56361953	56362539	+	CDK2	85.3468	4.67254	2.78414e-24	Acceptor
chr12	56361953	56362576	+	CDK2	5.94635	4.17673	9.55245e-22	Acceptor
chr12	56503077	56503622	+	PA2G4	2.08907	3.67842	6.57866e-19	Acceptor
chr12	56504842	56504982	+	PA2G4	5.06815	3.61844	5.90109e-15	Acceptor
chr12	56528212	56530506	+	ESYT1	1.20445	3.8095	1.61068e-17	Acceptor
chr12	56552495	56553390	+	MYL6	7.54905	3.7068	4.47111e-14	Acceptor
chr12	58109976	58110164	+	OS9	12.2317	3.6496	1.60562e-24	Acceptor
chr12	64178852	64183667	+	TMEM5	8.35685	1.7539	5.02412e-09	Acceptor
chr12	64178852	64195829	+	TMEM5	1.45219	3.35477	6.75932e-14	Acceptor
chr12	64199184	64202434	+	TMEM5	10.4352	4.51792	7.9659e-27	Acceptor
chr12	72312328	72314492	+	TBC1D15	3.68754	3.15653	1.85172e-17	Acceptor
chr12	72315234	72316743	+	TBC1D15	4.84493	5.54978	1.1911e-47	Acceptor
chr12	101789466	101790176	-	ARL1	4.68721	3.41976	7.2187e-16	Acceptor
chr12	105601825	105601935	-	APPL2	29.0278	3.21448	2.70906e-21	Acceptor
chr12	107378993	107380746	-	MTERFD3	51.4061	2.11575	3.45837e-25	Acceptor
chr12	107379003	107380746	-	MTERFD3	92.7086	-3.23695	3.12053e-58	Acceptor
chr12	108138459	108140051	-	PRDM4	4.68339	1.51669	5.11548e-06	Acceptor
chr12	108917426	108918092	-	SART3	3.60247	4.79696	2.07652e-40	Acceptor
chr12	11001006	11126253	-	NA	14.1956	-1.34008	1.67764e-06	Acceptor
chr12	110493672	110494993	-	C12orf76	11.8905	6.9667	6.4511e-81	Acceptor
chr12	110830950	110832905	-	ANAPC7	2.10533	1.9338	7.4477e-06	Acceptor
chr12	111947438	111947694	-	ATXN2	1.62435	3.27547	2.93625e-12	Acceptor
chr12	116413154	116413319	-	MED13L	6.12383	3.49409	3.60349e-19	Acceptor
chr12	122701152	122701305	-	DIABLO	3.07852	2.66371	4.65437e-11	Acceptor
chr12	21627913	21628401	-	RECQL	155.79	-1.56417	1.79506e-08	Acceptor
chr12	21627929	21628401	-	RECQL	6.83217	2.68043	3.58568e-16	Acceptor
chr12	27156338	27167010	-	TM7SF3	1.76143	2.81661	8.54149e-13	Acceptor
chr12	49317387	49317564	-	FKBP11	96.6461	-1.3985	1.04749e-06	Acceptor
chr12	49416602	49418360	-	KMT2D	1.33164	4.17141	1.52382e-21	Acceptor
chr12	49959462	49959859	-	MCRS1	2.61261	3.32691	4.00567e-19	Acceptor
chr12	54059236	54062931	-	ATP5G2	3.98558	4.79913	6.79027e-37	Acceptor
chr12	54063773	54066359	-	ATP5G2	12.2927	4.52659	4.12148e-31	Acceptor
chr12	56349662	56349886	-	PMEL	36.0109	2.73758	2.2751e-12	Acceptor
chr12	56355542	56359719	-	PMEL	33.835	3.83108	1.38999e-27	Acceptor
chr12	57911242	57911488	-	DDIT3	16.1261	3.70246	1.0185e-20	Acceptor
chr12	58145535	58145957	-	CDK4	6.70869	2.65327	9.47279e-14	Acceptor
chr12	58163206	58163347	-	METTL1	2.70756	2.88027	4.05754e-14	Acceptor
chr12	7079231	7079358	-	PHB2	4.74394	1.8738	2.55734e-07	Acceptor
chr12	85261851	85264256	-	SLC6A15	22.9927	2.05102	5.80248e-10	Acceptor
chr13	103297359	103298629	+	TPP2	4.83137	3.53367	1.16427e-13	Acceptor
chr13	103297359	103298643	+	TPP2	101.499	-1.85136	1.03486e-13	Acceptor
chr13	113530255	113532530	+	ATP11A	53.0178	1.72242	1.45318e-07	Acceptor
chr13	113864402	113873243	+	CUL4A	5.19195	4.13181	4.52308e-32	Acceptor
chr13	113915073	113917776	+	CUL4A	5.82994	3.23398	2.7846e-11	Acceptor
chr13	115030715	115037645	+	CDC16	2.61916	1.99652	1.81954e-06	Acceptor
chr13	20656270	20656905	+	ZMYM2	10.2303	3.20318	5.08063e-17	Acceptor
chr13	25889605	25893446	+	NUPL1	1.57101	2.33454	2.04887e-06	Acceptor
chr13	26970491	26971275	+	CDK8	4.11111	2.87732	1.90092e-08	Acceptor
chr13	28196146	28196977	+	POLR1D	6.04889	2.45766	4.34791e-12	Acceptor
chr13	28222590	28224178	+	POLR1D	34.1127	1.34735	1.71424e-06	Acceptor
chr13	37578698	37580093	+	EXOSC8	48.8081	-1.43167	8.3223e-07	Acceptor
chr13	41946966	41947903	+	NAA16	3.42253	2.93582	2.82849e-10	Acceptor
chr13	45841511	45857556	+	GTF2F2	5.8505	2.97944	5.3781e-17	Acceptor
chr13	48615252	48619779	+	NUDT15	1.63956	4.1312	6.20065e-23	Acceptor
chr13	103422450	103426031	-	TEX30	4.58557	4.63297	1.74153e-32	Acceptor
chr13	111319275	111319686	-	CARS2	6.45387	1.72668	1.72319e-07	Acceptor
chr13	20315803	20325410	-	PSPC1	1.67261	3.96097	5.63338e-20	Acceptor
chr13	45911538	45912794	-	TPT1	82.2849	4.45334	1.48214e-30	Acceptor
chr13	45912932	45913631	-	TPT1	7.4483	4.53216	6.45535e-27	Acceptor
chr13	48654126	48655780	-	MED4	2.35136	3.14808	3.78219e-13	Acceptor
chr13	52728290	52730209	-	NEK3	3.00745	4.75983	2.68195e-32	Acceptor
chr13	78474813	78475192	-	EDNRB	2.6441	3.22111	6.4891e-15	Acceptor
chr13	99127256	99127503	-	STK24	11.941	4.10597	2.43306e-21	Acceptor
chr14	102874956	102880958	+	TECPR2	1.07323	4.02876	3.28219e-19	Acceptor
chr14	103933528	103934417	+	MARK3	65.8731	-1.20919	2.7437e-08	Acceptor
chr14	103958371	103964838	+	MARK3	338.159	-1.60887	3.92184e-08	Acceptor
chr14	105176525	105177255	+	INF2	10.8369	4.89957	2.48421e-38	Acceptor
chr14	105920647	105924500	+	MTA1	1.19891	3.54383	3.08113e-16	Acceptor
chr14	21556257	21556973	+	ARHGEF40	3.00269	3.75669	2.11344e-20	Acceptor
chr14	21957562	21960440	+	TOX4	2.86536	2.27089	8.4982e-09	Acceptor
chr14	23237380	23238985	+	OXA1L	63.303	3.54154	3.78676e-35	Acceptor
chr14	23313718	23313814	+	MMP14	2.50904	2.95262	1.40882e-12	Acceptor
chr14	23564828	23566850	+	C14orf119	13.7952	2.54288	2.66984e-27	Acceptor
chr14	24025552	24025961	+	THTPA	6.37142	1.53053	2.54755e-06	Acceptor
chr14	24025552	24026009	+	THTPA	1.23767	2.93929	7.79705e-11	Acceptor
chr14	24620097	24620417	+	RNF31	3.61272	4.19256	3.02446e-27	Acceptor
chr14	24707611	24707778	+	GMPR2	8.96022	3.33065	2.9208e-13	Acceptor
chr14	31169464	31171484	+	SCFD1	2.97899	3.44417	9.28237e-14	Acceptor
chr14	35780101	35782068	+	PSMA6	12.5139	3.33482	7.29601e-27	Acceptor
chr14	50196266	50199397	+	KLHDC1	3.91609	3.37709	7.90129e-22	Acceptor
chr14	58686447	58690318	+	ACTR10	10.1153	1.72082	7.10593e-12	Acceptor
chr14	64681188	64682003	+	SYNE2	79.4136	-2.13755	5.7136e-09	Acceptor
chr14	65390844	65392708	+	CHURC1|FNTB	12.225	3.79083	3.76587e-26	Acceptor
chr14	70234999	70235299	+	SRSF5	7.84238	5.06051	1.02535e-43	Acceptor
chr14	74358911	74360478	+	ZNF410	18.4928	3.7546	8.11161e-18	Acceptor
chr14	75356052	75356580	+	DLST	32.2266	4.01708	8.87984e-22	Acceptor
chr14	75356052	75356599	+	DLST	513.051	-1.23433	2.35107e-13	Acceptor
chr14	75474491	75475713	+	EIF2B2	1.56748	4.03254	1.08345e-18	Acceptor
chr14	77793248	77793790	+	GSTZ1	4.45288	2.79569	3.38775e-08	Acceptor
chr14	89305916	89307192	+	TTC8	1.79588	3.19688	2.37633e-13	Acceptor
chr14	103406080	103406166	-	CDC42BPB	2.39468	1.78679	2.04887e-06	Acceptor
chr14	105677648	105678449	-	BRF1	3.2421	4.26349	4.25087e-25	Acceptor
chr14	20793831	20794874	-	CCNB1IP1	2.92407	2.26388	3.93874e-08	Acceptor
chr14	21561463	21561744	-	ZNF219	8.69704	1.4652	9.11447e-08	Acceptor
chr14	21968776	21969054	-	METTL3	6.12572	3.84799	1.3342e-17	Acceptor
chr14	23417242	23419522	-	HAUS4	17.1032	1.57111	6.79441e-15	Acceptor
chr14	24615105	24615416	-	PSME2	67.7019	1.43164	6.81872e-09	Acceptor
chr14	24615120	24615416	-	PSME2	7.56472	4.12696	4.11857e-26	Acceptor
chr14	24740220	24740318	-	RABGGTA	3.47546	3.39714	2.8173e-13	Acceptor
chr14	58758440	58764672	-	NA	14.6758	5.19909	2.64742e-43	Acceptor
chr14	68241849	68242576	-	ZFYVE26	7.57327	2.41646	5.12568e-13	Acceptor
chr14	68244485	68244842	-	ZFYVE26	1.50532	4.00798	3.57473e-19	Acceptor
chr14	71059726	71060012	-	MED6	9.85612	3.4493	1.11981e-32	Acceptor
chr14	75509201	75513078	-	MLH3	5.47452	4.43127	9.76198e-31	Acceptor
chr14	75581033	75583897	-	NEK9	2.30881	4.66522	8.09312e-29	Acceptor
chr14	78203438	78205120	-	SNW1	2.82387	3.16062	3.05382e-12	Acceptor
chr14	92587757	92587985	-	NDUFB1	35.5295	3.83423	1.18394e-27	Acceptor
chr15	22892781	22925749	+	CYFIP1	12.0084	1.2539	1.84806e-07	Acceptor
chr15	25207356	25212162	+	SNRPN|SNURF	2.05529	4.75408	3.59497e-30	Acceptor
chr15	25207356	25212175	+	SNRPN|SNURF	120.253	4.20217	7.57283e-75	Acceptor
chr15	25213229	25219533	+	SNRPN	105.265	4.11649	6.24299e-44	Acceptor
chr15	28917002	28919015	+	NA	1.83998	3.58611	1.00095e-14	Acceptor
chr15	28926989	28929260	+	NA	4.57929	4.2754	3.68973e-24	Acceptor
chr15	40338270	40348874	+	NA	3.16373	3.49525	4.17398e-15	Acceptor
chr15	41100066	41101353	+	ZFYVE19	5.52433	1.96121	6.72662e-08	Acceptor
chr15	41762590	41763349	+	RTF1	2.87678	2.86437	1.59332e-08	Acceptor
chr15	41762590	41763369	+	RTF1	167.593	-1.5572	4.40767e-07	Acceptor
chr15	42700522	42701479	+	CAPN3	79.3088	5.08009	5.9715e-31	Acceptor
chr15	48427181	48428967	+	SLC24A5	14.0231	2.23867	2.5164e-06	Acceptor
chr15	64428609	64429044	+	SNX1	3.67421	2.35227	1.64097e-07	Acceptor
chr15	68040939	68042202	+	MAP2K5	3.04056	4.84621	8.53414e-31	Acceptor
chr15	74326871	74327483	+	PML	25.3268	3.04869	1.70182e-32	Acceptor
chr15	75075061	75090552	+	CSK	3.3981	2.06857	1.01268e-08	Acceptor
chr15	91486312	91488142	+	UNC45A	2.51712	3.20672	5.67779e-11	Acceptor
chr15	91498178	91499029	+	RCCD1	21.7607	1.58616	1.44434e-10	Acceptor
chr15	99456511	99459168	+	IGF1R	1.79351	4.16496	6.34015e-24	Acceptor
chr15	23283430	23285704	-	NA	8.96001	3.8187	6.01853e-19	Acceptor
chr15	23293530	23295540	-	NA	1.87488	3.77092	2.1582e-17	Acceptor
chr15	23311200	23311306	-	NA	5.05497	2.95038	7.14862e-13	Acceptor
chr15	25925109	25925267	-	ATP10A	2.70465	2.37138	3.23971e-07	Acceptor
chr15	31373641	31393859	-	TRPM1	83.8735	1.51396	3.13304e-06	Acceptor
chr15	40849589	40854970	-	C15orf57	7.28534	4.6999	9.9674e-36	Acceptor
chr15	41130903	41136376	-	NA	8.99899	3.4983	1.39945e-12	Acceptor
chr15	42510050	42510520	-	TMEM87A	14.6038	2.88866	6.43158e-23	Acceptor
chr15	42738874	42740269	-	ZNF106	4.62505	3.56891	1.16608e-15	Acceptor
chr15	44862871	44864880	-	SPG11	1.91437	3.74426	3.42895e-19	Acceptor
chr15	52615659	52620048	-	MYO5A	5.16452	4.42356	6.19703e-31	Acceptor
chr15	65262577	65266939	-	SPG21	1.77015	2.83	4.94715e-11	Acceptor
chr15	66792531	66792630	-	RPL4	62.1271	3.74558	1.9992e-14	Acceptor
chr15	75131104	75131350	-	ULK3	7.8228	3.19487	5.98367e-12	Acceptor
chr15	75135015	75135344	-	ULK3	12.8471	1.42612	9.60017e-07	Acceptor
chr15	75651510	75651668	-	MAN2C1	2.35065	4.40115	6.20616e-30	Acceptor
chr15	89055643	89060012	-	DET1	4.04144	1.90003	6.18288e-06	Acceptor
chr15	89445059	89448987	-	MFGE8	5.86036	5.26913	9.02549e-39	Acceptor
chr15	89870310	89870397	-	POLG	8.91339	2.73844	1.65798e-19	Acceptor
chr15	90775577	90776900	-	CIB1	3.27866	3.33511	5.391e-15	Acceptor
chr15	91549974	91550179	-	VPS33B	3.84208	2.44496	4.80371e-13	Acceptor
chr16	1402307	1411686	+	GNPTG	10.3065	3.21147	1.10689e-19	Acceptor
chr16	14966186	14968874	+	NOMO1	5.61401	2.38037	2.44862e-13	Acceptor
chr16	15129410	15129852	+	PDXDC1	12.5235	3.74821	7.90986e-33	Acceptor
chr16	1812732	1812854	+	MAPK8IP3	1.85573	3.90673	1.12502e-21	Acceptor
chr16	19838459	19843229	+	IQCK	9.97818	6.22015	3.97099e-58	Acceptor
chr16	2577986	2578051	+	AMDHD2	5.42523	4.29894	7.57532e-41	Acceptor
chr16	28842393	28843507	+	ATXN2L	52.785	1.59885	1.96169e-13	Acceptor
chr16	29831831	29841794	+	MVP	187.708	1.20907	9.01589e-07	Acceptor
chr16	299653	304241	+	ITFG3	4.05482	2.12081	3.78887e-07	Acceptor
chr16	30418985	30419352	+	ZNF771	34.2003	3.46349	2.88131e-33	Acceptor
chr16	30418985	30419365	+	ZNF771	99.2289	-1.37374	3.777e-07	Acceptor
chr16	30783294	30783389	+	RNF40	2.99142	1.96832	2.3984e-07	Acceptor
chr16	30958269	30958352	+	FBXL19	8.16685	3.6308	2.66775e-34	Acceptor
chr16	31045435	31045524	+	STX4	28.1278	1.02912	7.43532e-08	Acceptor
chr16	313774	313996	+	ITFG3	7.13639	3.80647	1.74907e-20	Acceptor
chr16	48311390	48330007	+	LONP2	18.2011	2.90509	4.41074e-09	Acceptor
chr16	48330076	48333556	+	LONP2	3.32714	4.1199	7.97509e-24	Acceptor
chr16	569024	569732	+	RAB11FIP3	1.73448	3.4447	3.71898e-19	Acceptor
chr16	57504041	57504122	+	POLR2C	7.19177	1.44507	2.34321e-07	Acceptor
chr16	668260	675419	+	RAB40C	1.75168	3.52646	3.39221e-16	Acceptor
chr16	67226773	67226969	+	E2F4	3.98969	3.04164	1.80291e-11	Acceptor
chr16	67262534	67262681	+	TMEM208	2.00426	2.96055	1.74273e-09	Acceptor
chr16	70499079	70500019	+	FUK	1.76159	4.3858	2.43376e-25	Acceptor
chr16	708344	708509	+	WDR90	6.71259	3.21704	1.21338e-16	Acceptor
chr16	720557	720715	+	RHOT2	7.82821	4.22895	2.18371e-27	Acceptor
chr16	72139523	72139882	+	DHX38	5.72051	3.76899	1.86698e-17	Acceptor
chr16	843274	844033	+	CHTF18	8.12584	5.11184	1.19079e-40	Acceptor
chr16	85833358	85834789	+	COX4I1	39.4568	2.02998	1.28138e-10	Acceptor
chr16	8733019	8734963	+	METTL22	2.87339	5.42334	4.61461e-36	Acceptor
chr16	88779855	88780038	+	CTU2	2.61517	3.16398	1.26649e-13	Acceptor
chr16	89778630	89779081	+	NA	10.5565	3.28873	2.63752e-26	Acceptor
chr16	89778630	89779096	+	NA	52.7084	-1.25854	7.0548e-06	Acceptor
chr16	89960266	89961424	+	TCF25	7.26692	2.22184	5.70474e-15	Acceptor
chr16	90094130	90097583	+	GAS8	24.7005	2.01595	1.06661e-20	Acceptor
chr16	90094130	90097597	+	GAS8	26.6886	-1.06125	2.61111e-06	Acceptor
chr16	90094130	90097706	+	GAS8	168.503	-2.1631	2.93044e-31	Acceptor
chr16	90099332	90102040	+	GAS8	266.958	-1.18306	9.87486e-12	Acceptor
chr16	90104256	90106693	+	GAS8	10.8272	3.8671	1.4433e-36	Acceptor
chr16	90104256	90106707	+	GAS8	233.819	-1.45472	5.93824e-17	Acceptor
chr16	1636293	1637198	-	IFT140	1.82115	3.76983	8.30715e-17	Acceptor
chr16	1828340	1828435	-	SPSB3	3.28297	3.27253	2.24078e-18	Acceptor
chr16	18799481	18800302	-	RPS15A	2.02612	3.28024	3.89547e-14	Acceptor
chr16	19773358	19777290	-	NA	4.55954	2.37309	7.47409e-11	Acceptor
chr16	4393595	4401232	-	PAM16	14.2151	1.67863	3.17209e-10	Acceptor
chr16	4660657	4664678	-	UBALD1	2.03254	2.23909	9.24592e-09	Acceptor
chr16	47347734	47399698	-	ITFG1	419.874	-1.40329	7.31067e-11	Acceptor
chr16	47347747	47399698	-	ITFG1	4.29975	2.40387	5.25446e-08	Acceptor
chr16	47462809	47485306	-	ITFG1	322.745	-1.18562	2.24567e-08	Acceptor
chr16	54954239	54957496	-	NA	161.594	3.05988	9.15572e-22	Acceptor
chr16	54954250	54957496	-	NA	36.2802	2.89824	4.61073e-15	Acceptor
chr16	54954322	54957496	-	NA	241.916	-1.31162	4.76935e-06	Acceptor
chr16	56403209	56419830	-	AMFR	4.69507	3.83906	1.48976e-21	Acceptor
chr16	56548607	56553657	-	BBS2	2.35511	5.01133	5.43362e-37	Acceptor
chr16	57474871	57481253	-	CIAPIN1	1.82997	3.63546	6.94325e-18	Acceptor
chr16	58200605	58201110	-	CSNK2A2	3.21621	3.60858	1.99394e-15	Acceptor
chr16	67265741	67265941	-	FHOD1	3.97265	1.82508	1.33891e-06	Acceptor
chr16	67692735	67692830	-	ACD	11.0226	2.59157	3.63855e-17	Acceptor
chr16	685022	685280	-	C16orf13	3.87399	2.9815	4.0467e-10	Acceptor
chr16	69155087	69155338	-	CHTF8	6.43611	2.60429	8.99089e-18	Acceptor
chr16	70292147	70292882	-	AARS	8.17625	4.32557	2.44425e-38	Acceptor
chr16	81116586	81118067	-	GCSH	12.505	3.44222	6.12509e-28	Acceptor
chr16	89358207	89371613	-	ANKRD11	3.22977	1.89265	5.74128e-06	Acceptor
chr17	17062316	17064532	+	MPRIP	6.93543	4.94092	3.86831e-47	Acceptor
chr17	18007203	18007857	+	DRG2	8.93621	3.61941	4.05143e-29	Acceptor
chr17	18602588	18602659	+	TRIM16L	2.45504	2.17349	3.95553e-09	Acceptor
chr17	2275782	2275918	+	SGSM2	8.2084	3.05703	8.41589e-16	Acceptor
chr17	25621461	25628792	+	WSB1	11.6323	3.46825	2.06135e-22	Acceptor
chr17	30693776	30694775	+	ZNF207	1.94586	4.97706	1.38087e-32	Acceptor
chr17	33319711	33321272	+	LIG3	6.17289	3.87083	2.99638e-30	Acceptor
chr17	33319711	33321294	+	LIG3	84.5956	-1.48983	3.19429e-16	Acceptor
chr17	34009843	34034932	+	AP2B1	9.26946	1.63202	6.32769e-11	Acceptor
chr17	34147441	34149625	+	TAF15	8.99226	4.87156	1.70029e-55	Acceptor
chr17	34942628	34943454	+	GGNBP2	10.0173	3.14051	4.16371e-15	Acceptor
chr17	37359362	37360302	+	RPL19	2.91991	2.80623	1.34263e-10	Acceptor
chr17	37816526	37816662	+	STARD3	2.8598	3.62228	1.85571e-19	Acceptor
chr17	38245586	38249389	+	THRA	87.5917	1.69072	8.21668e-11	Acceptor
chr17	38324201	38324433	+	CASC3	2.10709	2.3574	9.07362e-09	Acceptor
chr17	39974779	39975444	+	FKBP10	1.7319	3.05021	6.71537e-12	Acceptor
chr17	40690773	40693056	+	NAGLU	32.7969	-1.30787	1.5597e-06	Acceptor
chr17	40714237	40714373	+	COASY	39.8076	3.69793	4.85271e-33	Acceptor
chr17	41584565	41584845	+	DHX8	1.02307	4.32717	1.94094e-22	Acceptor
chr17	42427708	42427793	+	GRN	2.52076	2.39859	7.51925e-08	Acceptor
chr17	43214821	43215034	+	ACBD4	1.86386	4.73116	3.60686e-31	Acceptor
chr17	45755555	45755650	+	KPNB1	3.13532	3.54306	2.24118e-21	Acceptor
chr17	4796063	4796240	+	MINK1	4.80941	2.53065	1.85839e-12	Acceptor
chr17	48627673	48627874	+	SPATA20	2.62881	3.63545	6.74609e-17	Acceptor
chr17	58018304	58022745	+	RPS6KB1	1.89489	3.84726	3.36465e-18	Acceptor
chr17	61869922	61875381	+	DDX42	5.06065	2.60353	1.67936e-11	Acceptor
chr17	71198039	71199162	+	COG1	13.7679	4.34639	5.12154e-26	Acceptor
chr17	73486839	73487110	+	KIAA0195	5.73587	3.76382	6.33843e-27	Acceptor
chr17	73620719	73620837	+	NA	3.66075	2.7799	4.42492e-08	Acceptor
chr17	73689562	73695838	+	SAP30BP	10.8498	5.43239	1.03614e-41	Acceptor
chr17	74553939	74554455	+	NA	41.8301	1.24655	7.60218e-06	Acceptor
chr17	7490335	7490487	+	MPDU1	4.0658	2.45919	5.73994e-09	Acceptor
chr17	78389621	78391610	+	ENDOV	2.10841	2.21938	1.81639e-08	Acceptor
chr17	79990704	79990803	+	RAC3	2.33214	2.89884	4.20904e-10	Acceptor
chr17	80013701	80013861	+	GPS1	5.87632	4.333	2.02228e-22	Acceptor
chr17	15586278	15586349	-	TRIM16	2.74398	2.6322	2.65629e-14	Acceptor
chr17	17117148	17118298	-	FLCN	2.77876	3.28219	9.52346e-14	Acceptor
chr17	17925186	17927937	-	ATPAF2	2.42079	3.96273	8.75981e-25	Acceptor
chr17	2371188	2376817	-	METTL16	2.04334	4.82029	1.17964e-31	Acceptor
chr17	26210076	26220342	-	LYRM9	1.26792	3.20204	7.84725e-12	Acceptor
chr17	26969115	26969292	-	KIAA0100	3.37546	2.50704	5.56802e-10	Acceptor
chr17	27902178	27902305	-	GIT1	8.19589	1.76057	1.47509e-06	Acceptor
chr17	30666943	30668222	-	C17orf75	4.32081	1.68832	6.09174e-06	Acceptor
chr17	34854421	34854918	-	MYO19	2.07679	3.53132	3.76186e-16	Acceptor
chr17	3518868	3524530	-	SHPK	3.67425	5.10532	2.52084e-43	Acceptor
chr17	41107384	41107858	-	PTGES3L-AARSD1|AARSD1	22.0505	1.24125	7.22895e-06	Acceptor
chr17	41121203	41122305	-	PTGES3L|PTGES3L-AARSD1	38.7906	1.97034	8.27571e-12	Acceptor
chr17	42272526	42272786	-	ATXN7L3	3.36854	1.75973	3.68578e-06	Acceptor
chr17	42272549	42272786	-	ATXN7L3	2.05818	3.70115	4.15648e-18	Acceptor
chr17	42400958	42402078	-	SLC25A39	18.0693	2.01717	3.56171e-11	Acceptor
chr17	42937435	42937799	-	EFTUD2	2.39977	4.66537	3.26063e-28	Acceptor
chr17	43522984	43527983	-	PLEKHM1	4.68364	3.50149	3.73875e-21	Acceptor
chr17	4849319	4849922	-	PFN1	5.93946	4.50163	9.93994e-36	Acceptor
chr17	4862967	4863054	-	SPAG7	5.68698	4.39632	1.48912e-29	Acceptor
chr17	4885470	4886051	-	CAMTA2	18.0438	2.4224	1.89237e-23	Acceptor
chr17	5290389	5290705	-	NUP88	5.34948	5.25305	2.88224e-36	Acceptor
chr17	56082978	56083161	-	SRSF1	6.08073	5.47325	1.66754e-71	Acceptor
chr17	57079102	57089688	-	TRIM37	12.3653	1.66196	2.60465e-10	Acceptor
chr17	57148329	57153007	-	TRIM37	3.31437	3.63334	3.14318e-14	Acceptor
chr17	61511981	61512446	-	CYB561	3.00811	3.68727	6.97744e-18	Acceptor
chr17	61910803	61910946	-	SMARCD2	4.32073	3.32111	7.11629e-17	Acceptor
chr17	62574712	62576906	-	SMURF2	3.27972	3.6327	1.65574e-15	Acceptor
chr17	62788615	62793381	-	NA	1.59477	3.03664	4.80371e-13	Acceptor
chr17	63010962	63014370	-	GNA13	3.00497	5.01422	7.78032e-33	Acceptor
chr17	70070945	70078061	-	NA	6.42698	3.73666	8.56946e-17	Acceptor
chr17	7131021	7131295	-	DVL2	1.78326	3.28418	1.48891e-12	Acceptor
chr17	7131030	7131295	-	DVL2	22.7199	3.9216	3.89051e-37	Acceptor
chr17	7150201	7150382	-	CTDNEP1	4.6358	5.67884	6.68458e-52	Acceptor
chr17	7222010	7222368	-	NEURL4	8.08629	1.48984	4.12064e-07	Acceptor
chr17	73038782	73043019	-	ATP5H	3.14306	3.18969	2.46307e-17	Acceptor
chr17	76109311	76109628	-	TMC6	2.15453	3.7419	5.18568e-19	Acceptor
chr17	76121915	76122357	-	TMC6	3.16004	2.452	3.30554e-07	Acceptor
chr17	77918051	77918706	-	TBC1D16	10.51	2.46652	2.8508e-07	Acceptor
chr17	78188582	78188831	-	SGSH	6.95129	4.64806	3.79661e-40	Acceptor
chr17	79556145	79563141	-	NPLOC4	11.7945	3.25177	1.17085e-53	Acceptor
chr17	79580542	79589191	-	NPLOC4	3.89345	5.246	4.15184e-39	Acceptor
chr17	79804960	79805118	-	P4HB	2.00101	3.84292	1.57862e-20	Acceptor
chr17	79862839	79862941	-	PCYT2	2.51245	3.5364	1.29814e-21	Acceptor
chr17	80209418	80210309	-	CSNK1D	5.90022	4.91389	3.66951e-34	Acceptor
chr18	12420492	12421520	+	SLMO1	2.97515	5.06577	1.99032e-34	Acceptor
chr18	20768873	20770268	+	CABLES1	3.72429	1.737	9.25324e-06	Acceptor
chr18	21106729	21107677	+	C18orf8	2.27591	3.37496	7.91271e-21	Acceptor
chr18	32823257	32834174	+	ZNF397	1.69399	4.5375	5.33053e-27	Acceptor
chr18	33724997	33725896	+	ELP2	11.3331	3.141	9.88587e-15	Acceptor
chr18	33724997	33725910	+	ELP2	339.606	-1.1999	1.74107e-10	Acceptor
chr18	33739793	33739904	+	ELP2	5.48685	2.98769	1.81569e-13	Acceptor
chr18	33739793	33739920	+	ELP2	429.115	-1.07004	2.61319e-07	Acceptor
chr18	21751476	21752339	-	OSBPL1A	1.29854	2.84348	3.02828e-10	Acceptor
chr18	224200	224923	-	THOC1	26.0172	1.9775	9.74185e-12	Acceptor
chr18	33605641	33606862	-	RPRD1A	18.764	3.86245	1.48814e-20	Acceptor
chr18	43459192	43460039	-	EPG5	2.78809	2.70889	1.07487e-07	Acceptor
chr18	43675113	43678137	-	ATP5A1	13.6155	3.75146	4.47365e-15	Acceptor
chr18	47311742	47313660	-	ACAA2	9.23986	4.59873	2.06516e-25	Acceptor
chr18	67687955	67691957	-	RTTN	4.02838	3.85045	3.8384e-19	Acceptor
chr18	67688069	67691957	-	RTTN	2.81649	3.65579	1.08384e-18	Acceptor
chr18	683380	685920	-	ENOSF1	533.704	-1.76883	1.10155e-22	Acceptor
chr18	683395	685920	-	ENOSF1	88.9041	4.51394	2.2843e-64	Acceptor
chr19	10197976	10200306	+	C19orf66	1.4714	4.50134	1.81059e-23	Acceptor
chr19	10369361	10369847	+	MRPL4	11.1522	1.924	1.20396e-07	Acceptor
chr19	11552172	11553221	+	PRKCSH	1.99134	3.84173	1.83206e-16	Acceptor
chr19	1272050	1273599	+	CIRBP	84.9418	3.13182	2.1316e-10	Acceptor
chr19	1358463	1358586	+	MUM1	40.8242	-1.33781	2.24572e-09	Acceptor
chr19	14031735	14034130	+	CC2D1A	5.63419	5.46326	1.18195e-45	Acceptor
chr19	1422395	1423418	+	DAZAP1	7.83468	2.35385	3.35286e-15	Acceptor
chr19	2245554	2246684	+	SF3A2	2.8421	3.48268	1.02435e-12	Acceptor
chr19	2245554	2246694	+	SF3A2	4.60994	4.61381	3.09915e-28	Acceptor
chr19	2247021	2247564	+	SF3A2	5.78956	4.11422	1.49183e-23	Acceptor
chr19	29374698	29379581	+	NA	4.99961	3.49229	1.17475e-17	Acceptor
chr19	3573798	3574338	+	HMG20B	5.17517	4.56357	2.09653e-35	Acceptor
chr19	37826159	37837324	+	HKR1	8.80717	1.58649	6.29848e-06	Acceptor
chr19	3936663	3937222	+	NMRK2	44.1548	2.6688	2.16045e-07	Acceptor
chr19	39964161	39964586	+	SUPT5H	3.76815	3.68143	1.75475e-23	Acceptor
chr19	40871837	40872304	+	PLD3	1.69247	2.82942	6.44662e-10	Acceptor
chr19	41084118	41084353	+	SHKBP1	5.7718	3.50301	4.95168e-18	Acceptor
chr19	41257386	41263214	+	SNRPA	3.15477	3.7863	7.21893e-20	Acceptor
chr19	41257386	41263271	+	SNRPA	3.3311	1.85737	1.18049e-06	Acceptor
chr19	42365281	42373068	+	RPS19	2.2434	3.19145	1.20296e-12	Acceptor
chr19	42866365	42866517	+	MEGF8	1.66764	3.80591	8.71855e-23	Acceptor
chr19	45314603	45315482	+	BCAM	9.86396	3.24966	1.67031e-19	Acceptor
chr19	45572506	45573243	+	CLASRP	6.23016	3.68136	6.76664e-14	Acceptor
chr19	49403629	49404025	+	NUCB1	3.82698	3.68515	7.35442e-22	Acceptor
chr19	49999728	50000429	+	RPS11	21.078	2.82842	9.55021e-18	Acceptor
chr19	50016007	50016478	+	FCGRT	2.83789	3.77388	1.04528e-17	Acceptor
chr19	50149459	50149761	+	SCAF1	4.83241	5.53885	2.50745e-49	Acceptor
chr19	50381829	50382579	+	TBC1D17	2.50688	3.71015	1.24572e-21	Acceptor
chr19	53935281	53936832	+	NA	3.59323	1.86156	1.10999e-09	Acceptor
chr19	580782	581362	+	BSG	18.9947	4.32044	3.66783e-24	Acceptor
chr19	7976215	7976299	+	MAP2K7	29.2794	2.09067	7.75375e-16	Acceptor
chr19	13260647	13260952	-	STX10	3.89192	4.36771	2.12628e-23	Acceptor
chr19	15491444	15507960	-	AKAP8L	12.1506	3.65122	9.52346e-14	Acceptor
chr19	15510778	15511105	-	AKAP8L	6.43639	3.20975	3.65817e-17	Acceptor
chr19	39380798	39384053	-	SIRT2	1.66957	4.86936	3.30114e-28	Acceptor
chr19	39437245	39439206	-	FBXO17|SARS2	3.31847	3.092	5.36693e-11	Acceptor
chr19	40746028	40747844	-	AKT2	11.5835	2.0042	5.97229e-10	Acceptor
chr19	41220058	41220182	-	ADCK4	4.05936	2.72759	3.59529e-14	Acceptor
chr19	46275239	46275898	-	DMPK	3.27163	5.81083	1.37859e-45	Acceptor
chr19	49219024	49219961	-	MAMSTR	12.9527	2.04602	8.35151e-06	Acceptor
chr19	49219174	49219961	-	MAMSTR	8.42941	2.28039	2.94144e-06	Acceptor
chr19	49364771	49364876	-	PLEKHA4	6.96193	2.19353	2.13664e-10	Acceptor
chr19	50368559	50369655	-	PNKP	8.06892	1.7058	1.42428e-07	Acceptor
chr19	55776746	55777253	-	HSPBP1	55.0019	1.92686	8.94757e-07	Acceptor
chr19	5595508	5598803	-	SAFB2	460.841	-1.21373	4.29695e-09	Acceptor
chr19	5595521	5598803	-	SAFB2	19.9257	4.32754	6.06423e-39	Acceptor
chr19	5679434	5679596	-	C19orf70	3.14635	3.47588	5.79533e-18	Acceptor
chr19	5790373	5791054	-	DUS3L	1.49119	3.55419	5.25766e-16	Acceptor
chr19	58233790	58234581	-	ZNF671	1.76259	3.71025	1.41827e-19	Acceptor
chr19	6501591	6502166	-	TUBB4A	12.7507	1.87879	8.68884e-06	Acceptor
chr19	6731065	6731209	-	GPR108	46.0932	2.38697	3.35307e-14	Acceptor
chr19	9728842	9730107	-	ZNF561	9.92027	2.74489	2.94572e-15	Acceptor
chr1	100477089	100480840	+	SLC35A3	1.96079	4.06068	4.65354e-22	Acceptor
chr1	116936345	116937712	+	ATP1A1	11.8358	4.384	2.48537e-31	Acceptor
chr1	12008124	12009813	+	PLOD1	1.44661	4.48018	5.4001e-26	Acceptor
chr1	120277389	120277729	+	PHGDH	3.48265	2.4982	1.91326e-06	Acceptor
chr1	149576700	149577607	+	NA	36.1997	-1.63028	7.71886e-07	Acceptor
chr1	150318967	150321619	+	PRPF3	2.59164	3.63499	3.09798e-16	Acceptor
chr1	153751361	153751571	+	SLC27A3	2.96887	4.42334	7.29643e-27	Acceptor
chr1	154246074	154246225	+	HAX1	23.7193	2.60198	4.75733e-24	Acceptor
chr1	154306741	154306958	+	ATP8B2	6.81013	4.88213	2.50973e-39	Acceptor
chr1	154317261	154317429	+	ATP8B2	6.75969	2.32262	6.06249e-13	Acceptor
chr1	154950590	154951181	+	CKS1B	1.30125	2.88396	3.68384e-11	Acceptor
chr1	155282186	155287710	+	FDPS	2.65987	4.61764	4.3837e-38	Acceptor
chr1	155701206	155701714	+	DAP3	3.9022	3.63204	5.47222e-31	Acceptor
chr1	160326544	160326854	+	NCSTN	2.58679	3.88999	4.0461e-28	Acceptor
chr1	161087968	161088593	+	NIT1	2.97359	2.68284	5.33991e-16	Acceptor
chr1	161127107	161127388	+	UFC1	7.22188	2.63558	7.8683e-18	Acceptor
chr1	161137024	161137128	+	PPOX	9.05334	2.25983	7.42105e-13	Acceptor
chr1	165619201	165620230	+	MGST3	24.7173	3.07087	1.89116e-29	Acceptor
chr1	179318077	179319411	+	SOAT1	6.76773	3.93713	1.58711e-17	Acceptor
chr1	196694427	196695585	+	CFH	2.11555	2.71545	2.54409e-08	Acceptor
chr1	205240383	205240923	+	TMCC2	11.0066	2.34397	1.83206e-16	Acceptor
chr1	205240383	205240940	+	TMCC2	117.79	-1.45399	2.62243e-07	Acceptor
chr1	206626726	206628223	+	NA	81.5154	-1.03447	1.53323e-06	Acceptor
chr1	212515622	212519131	+	PPP2R5A	23.5964	3.65348	3.55286e-27	Acceptor
chr1	223931920	223932986	+	CAPN2	1.80535	3.09655	1.23304e-13	Acceptor
chr1	228335400	228336058	+	GUK1	41.3791	3.86184	4.94828e-22	Acceptor
chr1	229407117	229422214	+	RAB4A	2.70237	2.85699	1.84977e-08	Acceptor
chr1	2489907	2491241	+	TNFRSF14	3.26676	2.2391	1.11878e-08	Acceptor
chr1	24989295	24989673	+	SRRM1	105.789	-1.30849	3.04741e-08	Acceptor
chr1	26149619	26150111	+	MTFR1L	3.81741	2.86765	1.82755e-12	Acceptor
chr1	31783011	31791013	+	ZCCHC17	30.7789	1.37545	1.28707e-08	Acceptor
chr1	32573735	32620169	+	KPNA6	1.31725	4.57199	5.69108e-24	Acceptor
chr1	36784765	36784849	+	SH3D21	31.2923	2.25882	5.3779e-11	Acceptor
chr1	41471766	41473120	+	CTPS1	180.542	-1.13436	3.62979e-09	Acceptor
chr1	43133111	43141408	+	PPIH	2.82455	3.12964	5.73187e-14	Acceptor
chr1	44132226	44132609	+	KDM4A	3.97967	5.67875	1.1448e-47	Acceptor
chr1	46068037	46070588	+	NASP	2.99657	4.12764	1.75632e-28	Acceptor
chr1	46068037	46070607	+	NASP	342.491	-1.18034	2.60661e-08	Acceptor
chr1	46072263	46072992	+	NASP	51.6521	-1.7382	1.09778e-06	Acceptor
chr1	46082375	46083134	+	NASP	834.233	-1.34295	3.09991e-06	Acceptor
chr1	46499938	46500209	+	MAST2	103.341	-1.37579	2.87382e-06	Acceptor
chr1	46499938	46500498	+	MAST2	17.1445	-1.73548	1.25337e-06	Acceptor
chr1	52880319	52880412	+	PRPF38A	9.04505	3.21613	1.25964e-12	Acceptor
chr1	76253289	76254898	+	RABGGTB	3.26546	1.71727	6.76008e-06	Acceptor
chr1	101458296	101460665	-	DPH5	295.687	-2.3613	6.00906e-22	Acceptor
chr1	101458310	101460665	-	DPH5	30.9367	3.918	2.53346e-16	Acceptor
chr1	115263358	115266503	-	CSDE1	3.05962	2.52526	5.92137e-12	Acceptor
chr1	1233508	1233749	-	ACAP3	2.67324	4.13326	1.50288e-26	Acceptor
chr1	1330917	1333612	-	CCNL2	16.032	2.43555	3.20306e-21	Acceptor
chr1	145587551	145587719	-	NUDT17	5.10878	1.44673	1.40858e-06	Acceptor
chr1	145601638	145601747	-	POLR3C	6.59935	2.39007	1.2984e-16	Acceptor
chr1	151384274	151384771	-	POGZ	1.98033	4.66885	3.1079e-29	Acceptor
chr1	153925126	153925280	-	CRTC2	35.9014	1.85734	1.37471e-17	Acceptor
chr1	154192436	154192817	-	C1orf43	3.03867	4.55237	2.5481e-32	Acceptor
chr1	154924424	154926146	-	PBXIP1	1.61254	2.6492	6.98529e-10	Acceptor
chr1	155237988	155238083	-	CLK2	3.51093	2.46303	1.17752e-07	Acceptor
chr1	155237998	155238083	-	CLK2	2.04672	2.83505	9.14696e-10	Acceptor
chr1	155630724	155631097	-	YY1AP1	23.648	2.67027	3.87495e-14	Acceptor
chr1	173834438	173834608	-	NA	4.83824	2.13301	9.20043e-07	Acceptor
chr1	173834703	173834994	-	NA	17.585	1.78546	2.41904e-06	Acceptor
chr1	179835004	179846373	-	TOR1AIP2	3.04169	4.77183	5.21347e-32	Acceptor
chr1	186300713	186301326	-	TPR	296.522	-1.50204	1.02792e-06	Acceptor
chr1	202914323	202915566	-	ADIPOR1	12.4229	1.27633	2.8456e-08	Acceptor
chr1	202935140	202935876	-	CYB5R1	3.33966	2.74499	1.99263e-13	Acceptor
chr1	205696952	205698699	-	NUCKS1	1.75207	3.49951	1.50644e-16	Acceptor
chr1	20827929	20828561	-	MUL1	5.11404	4.99177	1.70029e-55	Acceptor
chr1	21076468	21083658	-	HP1BP3	67.8897	-1.84802	3.87813e-12	Acceptor
chr1	224588787	224592131	-	WDR26	2.01618	3.04075	3.1433e-10	Acceptor
chr1	224620982	224621385	-	WDR26	1.84687	3.05189	8.47019e-11	Acceptor
chr1	226036315	226036597	-	TMEM63A	6.84165	3.36319	6.06249e-13	Acceptor
chr1	226043661	226044352	-	TMEM63A	2.3929	3.4519	2.50881e-18	Acceptor
chr1	249145146	249148135	-	ZNF692	32.0351	-1.5346	5.60781e-06	Acceptor
chr1	26609460	26610632	-	UBXN11	2.411	4.79644	3.31492e-28	Acceptor
chr1	28907180	28907622	-	NA	3.89749	2.00995	2.83244e-06	Acceptor
chr1	29522567	29522709	-	MECR	1.65034	4.10829	4.41666e-20	Acceptor
chr1	32096315	32098095	-	PEF1	2.57863	2.01832	1.67141e-06	Acceptor
chr1	32096321	32098095	-	PEF1	2.76076	2.27309	4.77976e-07	Acceptor
chr1	32096333	32098095	-	PEF1	9.39623	2.62485	7.76639e-14	Acceptor
chr1	33477743	33478807	-	AK2	1.88839	2.00277	3.76815e-06	Acceptor
chr1	3548881	3549961	-	WRAP73	15.3247	1.76289	3.28886e-10	Acceptor
chr1	35917392	35919157	-	KIAA0319L	3.8193	4.21274	4.17226e-43	Acceptor
chr1	3656966	3659367	-	NA	1.68849	2.60777	3.25085e-12	Acceptor
chr1	3697917	3698075	-	LRRC47	1.4754	2.48979	1.23465e-06	Acceptor
chr1	38344164	38345756	-	INPP5B	11.7768	-1.35467	7.57847e-06	Acceptor
chr1	40034630	40035266	-	PABPC4	2.25271	2.88331	5.12738e-13	Acceptor
chr1	43917684	43917875	-	HYI	590.898	-1.7794	2.24042e-08	Acceptor
chr1	43917702	43917875	-	HYI	15.1337	2.03218	4.95922e-11	Acceptor
chr1	43917717	43917875	-	HYI	11.229	2.32495	3.55273e-13	Acceptor
chr1	47108988	47110832	-	ATPAF1	4.3129	4.62281	1.70368e-27	Acceptor
chr1	52902635	52903891	-	ZCCHC11	36.1693	-1.46075	4.13881e-08	Acceptor
chr1	67890642	67890765	-	SERBP1	738.523	-1.56701	1.04727e-13	Acceptor
chr1	67891986	67895670	-	SERBP1	1.72254	4.46601	3.76333e-25	Acceptor
chr1	78430056	78430330	-	FUBP1	2.5167	3.86557	2.46347e-18	Acceptor
chr1	8924136	8925343	-	ENO1	10.5858	6.21453	8.16063e-57	Acceptor
chr1	9797612	9801151	-	CLSTN1	418.844	-1.21437	5.3409e-06	Acceptor
chr20	17585276	17587659	+	DSTN	2.41283	2.23489	4.99581e-09	Acceptor
chr20	1903291	1905386	+	SIRPA	2.11063	4.71867	8.95515e-30	Acceptor
chr20	25199250	25201867	+	ENTPD6	573.218	1.00287	9.75199e-07	Acceptor
chr20	330007	330259	+	NRSN2	12.2112	2.45551	9.82798e-16	Acceptor
chr20	34144042	34144761	+	ERGIC3	52.9786	2.30479	9.29492e-09	Acceptor
chr20	34145020	34145171	+	ERGIC3	2.80613	3.04723	5.19915e-19	Acceptor
chr20	37395020	37396088	+	ACTR5	2.24603	4.92353	3.36865e-30	Acceptor
chr20	37662960	37667121	+	DHX35	2.3272	2.75567	3.37537e-12	Acceptor
chr20	3845435	3846309	+	MAVS	2.41939	3.62144	7.44453e-18	Acceptor
chr20	4158224	4162427	+	SMOX	1.94087	3.35857	1.45152e-15	Acceptor
chr20	43530474	43531676	+	YWHAB	2.13457	2.80841	4.02135e-13	Acceptor
chr20	47841736	47842951	+	DDX27	2.28594	5.05259	3.03026e-34	Acceptor
chr20	54934247	54935237	+	FAM210B	18.1842	1.80023	2.21687e-06	Acceptor
chr20	57287635	57288406	+	STX16-NPEPL1|NPEPL1	4.11109	2.46198	7.15526e-09	Acceptor
chr20	61867797	61869236	+	BIRC7	1.43535	3.7309	2.74032e-17	Acceptor
chr20	62701988	62703210	+	TCEA2	26.6361	3.6759	9.40074e-20	Acceptor
chr20	25478997	25481475	-	NINL	2.97309	2.92671	1.00443e-10	Acceptor
chr20	31983014	31984566	-	CDK5RAP1	2.07514	4.21274	5.50121e-25	Acceptor
chr20	33703761	33706400	-	EDEM2	9.67478	2.41735	7.84091e-22	Acceptor
chr20	33955129	33961986	-	UQCC1	1.39516	4.26469	2.12179e-21	Acceptor
chr20	35282126	35284762	-	NDRG3	7.72342	3.47834	1.50197e-14	Acceptor
chr20	36631178	36634598	-	TTI1	70.786	-1.68281	2.56588e-33	Acceptor
chr20	36631195	36634598	-	TTI1	6.28461	2.51551	5.34965e-19	Acceptor
chr20	416405	418083	-	TBC1D20	4.28046	4.39651	3.93246e-29	Acceptor
chr20	44472360	44472901	-	ACOT8	165.807	-1.47954	2.08411e-06	Acceptor
chr20	44983808	44984440	-	SLC35C2	5.92156	4.29118	5.58913e-22	Acceptor
chr20	60712018	60712419	-	PSMA7	3.91428	4.0332	3.64668e-21	Acceptor
chr20	62576606	62576710	-	NA	2.0414	4.84122	2.89273e-30	Acceptor
chr20	62577341	62577513	-	UCKL1	16.6565	2.59377	2.47371e-24	Acceptor
chr21	38570326	38572514	+	TTC3	4.62491	4.40773	1.08607e-25	Acceptor
chr21	45538714	45539249	+	PWP2	4.31687	5.73654	4.44413e-48	Acceptor
chr21	45724338	45725070	+	PFKL	14.8238	1.87356	3.52073e-07	Acceptor
chr21	47970657	47971529	+	DIP2A	5.05652	3.16079	1.43351e-10	Acceptor
chr21	47970657	47971546	+	DIP2A	79.6223	-1.69183	6.37352e-09	Acceptor
chr21	27254101	27264033	-	APP	6.96505	3.95645	1.13283e-29	Acceptor
chr21	34832828	34837648	-	TMEM50B	1.95377	3.49029	2.38369e-21	Acceptor
chr21	37410530	37412872	-	SETD4	1.09478	3.45886	1.69281e-13	Acceptor
chr21	37416267	37417879	-	SETD4	15.9708	2.91414	1.87527e-19	Acceptor
chr21	40553827	40555177	-	PSMG1	8.06072	1.54928	5.28946e-11	Acceptor
chr21	44488055	44488618	-	CBS	2.56503	3.3476	5.92106e-16	Acceptor
chr21	44488070	44488618	-	CBS	4.65978	4.6708	2.69651e-27	Acceptor
chr21	46199131	46207834	-	UBE2G2	5.41024	1.60644	2.33602e-06	Acceptor
chr21	46271557	46275124	-	PTTG1IP	7.61787	4.8655	2.30409e-38	Acceptor
chr21	47655360	47656742	-	MCM3AP	13.9839	3.72777	4.57438e-24	Acceptor
chr21	47681290	47684030	-	MCM3AP	5.00313	5.77526	2.96866e-57	Acceptor
chr22	19422417	19423149	+	MRPL40	9.52528	2.24326	2.52669e-10	Acceptor
chr22	19948812	19950181	+	COMT	34.5068	4.2053	4.72913e-21	Acceptor
chr22	19951822	19954686	+	COMT	14.6914	-1.8008	2.12639e-06	Acceptor
chr22	21381246	21381786	+	P2RX6	1.9588	3.34104	2.6053e-15	Acceptor
chr22	24204389	24209938	+	SLC2A11	1.33633	3.14	1.78129e-10	Acceptor
chr22	30367051	30374413	+	MTMR3	1.37998	3.10377	4.43243e-13	Acceptor
chr22	38013004	38013249	+	GGA1	1.89883	4.44157	2.22812e-24	Acceptor
chr22	38021083	38021783	+	GGA1	0.926228	3.61272	2.19751e-15	Acceptor
chr22	39064137	39066874	+	CBY1	16.44	5.02257	9.58609e-43	Acceptor
chr22	40798209	40800312	+	SGSM3	23.5541	-1.39632	2.32853e-07	Acceptor
chr22	41752812	41753238	+	ZC3H7B	6.52513	2.18424	2.94307e-06	Acceptor
chr22	43547610	43555197	+	TSPO	3.85911	3.94934	1.81868e-21	Acceptor
chr22	44559810	44564460	+	PARVB	25.8504	2.23803	1.81192e-17	Acceptor
chr22	50635780	50635865	+	TRABD	8.56528	1.61758	7.0548e-06	Acceptor
chr22	50832564	50845095	+	PPP6R2	7.33795	3.24613	5.65336e-32	Acceptor
chr22	50878478	50879234	+	PPP6R2	2.97228	2.62427	1.53737e-10	Acceptor
chr22	51043871	51043968	+	MAPK8IP2	9.96885	1.71637	6.79968e-06	Acceptor
chr22	51048738	51049118	+	MAPK8IP2	3.38798	5.23394	8.31219e-40	Acceptor
chr22	19044699	19050714	-	DGCR2	11.0647	6.28395	4.90173e-85	Acceptor
chr22	19164146	19164358	-	SLC25A1	18.0039	3.60447	1.31388e-21	Acceptor
chr22	22118551	22123483	-	MAPK1	1.43617	3.25777	1.64696e-14	Acceptor
chr22	36627471	36629198	-	APOL2	2.75344	4.69935	7.22678e-30	Acceptor
chr22	36627480	36629198	-	APOL2	7.86941	4.38674	2.03139e-31	Acceptor
chr22	38691453	38694790	-	CSNK1E	58.1701	1.70232	3.5825e-13	Acceptor
chr22	42063076	42076247	-	NHP2L1	2.90687	4.17779	3.73777e-21	Acceptor
chr22	42466388	42466766	-	NAGA	2.51774	2.16047	3.73274e-07	Acceptor
chr22	43273016	43275053	-	PACSIN2	892.132	1.28786	7.61231e-12	Acceptor
chr22	50660983	50662569	-	TUBGCP6	23.6387	2.0691	1.01017e-18	Acceptor
chr22	50684241	50684338	-	HDAC10	4.03498	5.14292	1.80468e-40	Acceptor
chr22	50685176	50685303	-	HDAC10	1.58022	4.12434	1.44725e-19	Acceptor
chr2	101635662	101638696	+	NA	2.8736	3.31927	1.17986e-11	Acceptor
chr2	101635662	101640086	+	NA	10.5229	2.6766	2.29973e-07	Acceptor
chr2	105713782	105716106	+	MRPS9	8.37401	4.26063	1.40406e-23	Acceptor
chr2	108910810	108917251	+	SULT1C2	8.42298	3.94891	2.71548e-28	Acceptor
chr2	114391809	114392604	+	RABL2A	2.87399	2.02502	2.37258e-09	Acceptor
chr2	11907984	11911477	+	LPIN1	3.4877	2.66243	2.68475e-07	Acceptor
chr2	127413888	127433207	+	GYPC	4.59072	3.00894	1.08723e-18	Acceptor
chr2	132287264	132288349	+	CCDC74A	40.0138	-2.02583	6.15561e-07	Acceptor
chr2	172584928	172585212	+	DYNC1I2	4.44034	2.58973	1.41895e-11	Acceptor
chr2	172602437	172604288	+	DYNC1I2	48.4642	-1.08145	8.51148e-07	Acceptor
chr2	202339478	202340328	+	STRADB	4.3515	2.32825	1.18991e-09	Acceptor
chr2	203160560	203162080	+	NOP58	8.37995	4.34466	1.52169e-22	Acceptor
chr2	203160560	203162101	+	NOP58	408.171	-1.49023	3.29997e-06	Acceptor
chr2	216190817	216191584	+	NA	2.64961	4.31871	2.27425e-28	Acceptor
chr2	217364121	217364648	+	RPL37A	15.9881	2.19311	1.76241e-10	Acceptor
chr2	219610954	219611741	+	TTLL4	2.14399	2.45102	5.61765e-09	Acceptor
chr2	219610954	219611752	+	TTLL4	5.99976	2.8603	1.02521e-12	Acceptor
chr2	220044485	220044888	+	FAM134A	15.0819	2.53813	5.72962e-07	Acceptor
chr2	220111598	220111817	+	STK16	2.65575	1.91793	4.89568e-07	Acceptor
chr2	220498179	220498587	+	SLC4A3	18.0533	1.85998	4.48855e-12	Acceptor
chr2	220498179	220498601	+	SLC4A3	52.8583	-2.90962	1.09129e-30	Acceptor
chr2	232100094	232104655	+	ARMC9	515.192	-1.66186	2.89954e-11	Acceptor
chr2	232196609	232209660	+	ARMC9	39.8837	4.73704	7.9328e-32	Acceptor
chr2	232196609	232209686	+	ARMC9	969.082	-3.36342	2.18874e-28	Acceptor
chr2	233599948	233600472	+	GIGYF2	11.6502	1.66666	1.02712e-09	Acceptor
chr2	238434448	238435971	+	MLPH	48.4535	1.14346	1.74578e-06	Acceptor
chr2	241515027	241516055	+	RNPEPL1	14.4352	4.28335	1.41827e-19	Acceptor
chr2	24207701	24222524	+	UBXN2A	13.8535	4.30767	2.12537e-24	Acceptor
chr2	242263656	242265407	+	SEPT2	1103	-1.29629	2.37242e-10	Acceptor
chr2	242274627	242275373	+	SEPT2	30.1768	2.4218	9.11404e-28	Acceptor
chr2	242274627	242275389	+	SEPT2	878.577	-1.52107	1.88581e-15	Acceptor
chr2	242289618	242291381	+	SEPT2	928.723	-1.19383	2.08229e-15	Acceptor
chr2	242403395	242405071	+	FARP2	8.53981	4.93215	1.86805e-39	Acceptor
chr2	242590750	242592721	+	ATG4B	97.5485	-1.27845	2.97479e-07	Acceptor
chr2	27260570	27260682	+	TMEM214	28.8353	3.43674	8.45479e-32	Acceptor
chr2	27822545	27822819	+	ZNF512	6.42907	4.17738	1.46599e-19	Acceptor
chr2	32828150	32828455	+	BIRC6	2.34314	1.74417	8.92294e-06	Acceptor
chr2	37423663	37425636	+	CEBPZ-AS1	15.1829	1.94275	8.92627e-12	Acceptor
chr2	39107370	39107722	+	MORN2	9.29547	2.88609	9.52138e-12	Acceptor
chr2	44001285	44001541	+	DYNC2LI1	7.42028	3.22505	2.52119e-12	Acceptor
chr2	55462098	55462545	+	RPS27A	15.6624	2.91519	1.18927e-08	Acceptor
chr2	55462098	55462548	+	RPS27A	10.9203	2.84861	4.80937e-10	Acceptor
chr2	61408540	61410681	+	AHSA2	50.4014	-1.78485	1.33633e-08	Acceptor
chr2	61413632	61413751	+	AHSA2	756.301	-1.59376	3.92184e-08	Acceptor
chr2	63832006	63832325	+	MDH1	2.37969	3.79085	3.63855e-17	Acceptor
chr2	71654544	71655660	+	ZNF638	12.8609	3.00983	5.48545e-16	Acceptor
chr2	74682301	74682517	+	INO80B	100.695	2.24325	3.44723e-14	Acceptor
chr2	85848702	85850728	+	USP39	7.72137	6.62082	5.72076e-66	Acceptor
chr2	96934396	96934993	+	CIAO1	6.48296	2.61599	3.16944e-11	Acceptor
chr2	103348885	103353104	-	MFSD9	2.96437	3.29375	2.49428e-17	Acceptor
chr2	106781240	106782511	-	UXS1	102.443	-1.41805	7.80823e-17	Acceptor
chr2	106781255	106782511	-	UXS1	49.514	1.55386	7.09288e-25	Acceptor
chr2	112579017	112579998	-	ANAPC1	2.81357	2.65232	4.9241e-12	Acceptor
chr2	170388000	170393736	-	FASTKD1	282.784	-1.71041	3.15921e-09	Acceptor
chr2	170388018	170393736	-	FASTKD1	16.652	3.9268	9.93474e-27	Acceptor
chr2	170669034	170671986	-	METTL5	20.9836	2.418	1.43216e-11	Acceptor
chr2	178096758	178097119	-	NFE2L2	17.9632	2.7957	8.64755e-18	Acceptor
chr2	20821378	20823655	-	HS1BP3	2.38605	5.10453	9.13265e-32	Acceptor
chr2	230657846	230659894	-	TRIP12	42.6669	1.99998	1.49754e-13	Acceptor
chr2	238485333	238485899	-	RAB17	6.53301	1.7171	2.52786e-06	Acceptor
chr2	238493051	238494640	-	RAB17	5.99098	2.68374	1.70416e-09	Acceptor
chr2	242194911	242195598	-	HDLBP	3.72736	3.78327	8.59804e-20	Acceptor
chr2	242438607	242438671	-	STK25	1.30592	3.31356	1.11865e-13	Acceptor
chr2	26437445	26437921	-	HADHA	21.7087	2.99679	1.3584e-13	Acceptor
chr2	27539053	27539944	-	MPV17	5.71057	1.74709	2.7095e-07	Acceptor
chr2	27590710	27590891	-	EIF2B4	1.65709	4.43516	4.37833e-26	Acceptor
chr2	27603132	27603338	-	ZNF513	1.11471	4.17049	2.81274e-20	Acceptor
chr2	27700495	27700861	-	IFT172	1.65926	3.26113	2.27036e-12	Acceptor
chr2	36780339	36782825	-	FEZ2	4.44829	2.72784	1.53968e-10	Acceptor
chr2	38973341	38973835	-	SRSF7	4.57536	3.01783	1.16796e-15	Acceptor
chr2	44145290	44145394	-	LRPPRC	10.5938	3.21366	1.07151e-13	Acceptor
chr2	46815318	46819613	-	PIGF	73.5929	-1.68844	5.67426e-09	Acceptor
chr2	61415871	61416044	-	USP34	9.35011	2.18614	1.7589e-13	Acceptor
chr2	62095856	62096574	-	CCT4	3.533	4.21176	3.01274e-22	Acceptor
chr2	65316224	65318116	-	RAB1A	2.48369	2.35333	1.18698e-07	Acceptor
chr2	68274468	68290089	-	C1D	9.78916	5.12998	3.96661e-40	Acceptor
chr2	70528735	70529056	-	FAM136A	39.9876	-1.04636	6.84244e-06	Acceptor
chr2	74654121	74654295	-	RTKN	3.61854	1.78539	2.94744e-06	Acceptor
chr2	84663251	84668170	-	SUCLG1	11.0965	1.50861	9.21372e-07	Acceptor
chr2	87276913	87279936	-	NA	5.3936	2.83976	6.33653e-14	Acceptor
chr2	97285513	97297048	-	KANSL3	11.3455	3.12203	4.85649e-10	Acceptor
chr2	97297257	97302657	-	KANSL3	1.29431	3.24324	8.51643e-15	Acceptor
chr2	99788123	99790377	-	MITD1	5.94149	1.8657	6.46924e-07	Acceptor
chr3	100428565	100432497	+	TFG	5.57304	3.94724	1.35882e-24	Acceptor
chr3	101293123	101298615	+	PCNP	3.2059	3.71035	5.81919e-15	Acceptor
chr3	10157503	10167295	+	BRK1	2.24091	2.76325	7.96552e-08	Acceptor
chr3	113497682	113499879	+	ATP6V1A	3.07575	4.43769	7.68611e-25	Acceptor
chr3	129036188	129036666	+	NA	3.4875	2.03028	8.32845e-07	Acceptor
chr3	135759804	135768085	+	PPP2R3A	2.69452	3.99959	1.21544e-18	Acceptor
chr3	16310782	16312435	+	OXNAD1	8.61285	1.88174	1.67287e-07	Acceptor
chr3	170015181	170016769	+	PRKCI	2.44596	4.7002	1.38412e-31	Acceptor
chr3	183855593	183855661	+	EIF2B5	2.00432	2.77893	2.03616e-10	Acceptor
chr3	183881514	183882040	+	DVL3	2.88582	2.4875	2.50773e-06	Acceptor
chr3	183904663	183905151	+	ABCF3	7.57883	1.45887	9.5679e-06	Acceptor
chr3	183906932	183907021	+	ABCF3	2.37482	3.33829	6.42869e-15	Acceptor
chr3	184566983	184567705	+	VPS8	4.9546	2.54437	1.32991e-06	Acceptor
chr3	186505053	186505267	+	EIF4A2	78.1545	2.74579	2.75388e-24	Acceptor
chr3	186505671	186506080	+	EIF4A2	3.8792	2.63729	1.9885e-12	Acceptor
chr3	23958664	23959327	+	RPL15	50.1562	1.89166	1.78612e-11	Acceptor
chr3	3186394	3188099	+	TRNT1	7.07905	1.77279	2.68475e-07	Acceptor
chr3	33414652	33414732	+	FBXL2	4.98778	1.69251	3.47506e-06	Acceptor
chr3	38038678	38038959	+	VILL	2.32555	4.05973	2.17455e-21	Acceptor
chr3	40353062	40353446	+	EIF1B	5.77536	3.27662	5.68178e-11	Acceptor
chr3	45043100	45046767	+	EXOSC7	3.98088	5.12414	1.48403e-34	Acceptor
chr3	52283338	52283671	+	PPM1M	11.7953	4.48113	1.45631e-32	Acceptor
chr3	52512298	52512370	+	NISCH	1.47163	3.56393	3.02437e-19	Acceptor
chr3	69987200	69988223	+	MITF	1.88721	4.07221	3.31374e-23	Acceptor
chr3	9859443	9860453	+	ARPC4-TTLL3|TTLL3	2.4396	2.94508	2.68011e-11	Acceptor
chr3	9960293	9962150	+	IL17RC	32.4038	4.10732	2.21698e-17	Acceptor
chr3	112724877	112727017	-	C3orf17	8.20787	4.3269	9.12873e-33	Acceptor
chr3	118623561	118624442	-	IGSF11	11.7904	1.62373	4.71546e-06	Acceptor
chr3	122152652	122156016	-	KPNA1	1.72815	2.85454	2.06771e-08	Acceptor
chr3	12881840	12882992	-	RPL32	326.632	1.77894	5.41479e-07	Acceptor
chr3	12881852	12882992	-	RPL32	58.4953	2.34329	4.21896e-10	Acceptor
chr3	129284872	129285369	-	PLXND1	18.5138	4.99634	1.09091e-47	Acceptor
chr3	131188630	131190014	-	MRPL3	2.26477	3.61629	1.73804e-17	Acceptor
chr3	141904635	141904770	-	GK5	21.4818	-1.33265	4.10785e-06	Acceptor
chr3	148759467	148759952	-	HLTF	8.82114	1.81509	6.31874e-06	Acceptor
chr3	155546180	155547476	-	SLC33A1	3.67421	2.38727	4.62841e-07	Acceptor
chr3	15614749	15616483	-	HACL1	108.866	-1.00346	1.57553e-08	Acceptor
chr3	15614766	15616483	-	HACL1	3.19068	3.36649	1.96258e-12	Acceptor
chr3	182738043	182740204	-	MCCC1	1.87552	4.28112	1.75958e-22	Acceptor
chr3	183645246	183646534	-	ABCC5	9.17885	2.58779	7.55575e-07	Acceptor
chr3	183702682	183703091	-	ABCC5	173.852	1.66672	8.92661e-14	Acceptor
chr3	183702831	183703091	-	ABCC5	9.48604	1.92008	2.78557e-09	Acceptor
chr3	183703157	183705557	-	ABCC5	1.48413	2.57045	2.29366e-08	Acceptor
chr3	183703166	183705557	-	ABCC5	167.582	2.75334	2.89273e-30	Acceptor
chr3	185766667	185769818	-	ETV5	2.44938	4.72777	6.29621e-30	Acceptor
chr3	196731041	196733419	-	MFI2	3.30553	4.07817	8.71822e-23	Acceptor
chr3	196792319	196792578	-	DLG1	147.77	-1.42097	2.78785e-07	Acceptor
chr3	196792335	196792578	-	DLG1	11.4806	2.65565	1.10954e-10	Acceptor
chr3	37892983	37903191	-	NA	11.1889	-1.61415	2.89414e-06	Acceptor
chr3	37893001	37903191	-	NA	6.21882	4.2015	1.64725e-19	Acceptor
chr3	42826828	42827519	-	HIGD1A	1.42087	3.8972	1.03967e-20	Acceptor
chr3	42835781	42845927	-	HIGD1A	3.09771	3.06796	7.40471e-10	Acceptor
chr3	47982024	48019354	-	MAP4	13.3451	1.75957	1.1223e-08	Acceptor
chr3	48457878	48459319	-	PLXNB1	41.8611	4.84107	4.34615e-33	Acceptor
chr3	48460467	48460652	-	PLXNB1	2.89201	3.58016	8.81006e-14	Acceptor
chr3	48672023	48672803	-	SLC26A6	4.98189	5.9217	1.6446e-58	Acceptor
chr3	49138125	49138787	-	QARS	1.98328	3.8281	5.74793e-24	Acceptor
chr3	49149826	49149921	-	USP19	4.7732	2.74493	1.95254e-14	Acceptor
chr3	49395199	49395459	-	GPX1	22.0632	4.56728	2.7062e-27	Acceptor
chr3	49454790	49455047	-	AMT	6.55239	2.33585	6.44727e-07	Acceptor
chr3	49848513	49848705	-	UBA7	3.12265	2.1115	6.31874e-06	Acceptor
chr4	114294605	114295919	+	ANK2	23.0633	-1.62612	7.96729e-07	Acceptor
chr4	125131698	125142641	+	NA	11.2729	3.24103	2.79478e-11	Acceptor
chr4	144466736	144467062	+	SMARCA5	2.4278	3.01212	1.21192e-10	Acceptor
chr4	15581794	15587779	+	CC2D2A	88.9039	-1.42689	2.08997e-12	Acceptor
chr4	187074924	187075601	+	FAM149A	1.77694	1.92451	2.22135e-06	Acceptor
chr4	20715162	20726430	+	PACRGL	61.1106	1.16476	8.88459e-09	Acceptor
chr4	25162375	25165352	+	NA	1.7414	4.86179	1.18394e-27	Acceptor
chr4	25162375	25176886	+	NA	14.5969	3.27481	5.8111e-12	Acceptor
chr4	25916044	25923233	+	SMIM20	1.6747	3.19024	2.25222e-15	Acceptor
chr4	2877837	2883603	+	ADD1	4.20759	4.58567	2.31919e-26	Acceptor
chr4	3142383	3144471	+	HTT	5.67687	2.98017	9.43018e-11	Acceptor
chr4	38907482	38910197	+	FAM114A1	3.63204	2.39281	6.30278e-08	Acceptor
chr4	84378111	84379477	+	MRPS18C	23.2331	3.96583	1.06736e-23	Acceptor
chr4	995351	995438	+	IDUA	12.8472	1.60582	4.99978e-07	Acceptor
chr4	995351	995466	+	IDUA	145.935	-2.46423	3.30178e-32	Acceptor
chr4	99962277	99964456	+	METAP1	1.64002	2.16294	2.19274e-09	Acceptor
chr4	100869704	100869967	-	H2AFZ	2.74465	2.63531	4.63219e-13	Acceptor
chr4	103720677	103722610	-	UBE2D3	2.23771	2.971	2.59204e-10	Acceptor
chr4	140216318	140216885	-	NDUFC1	2.71843	2.53775	2.28863e-08	Acceptor
chr4	152065440	152069073	-	SH3D19	37.9199	1.85607	3.70694e-08	Acceptor
chr4	152100568	152108574	-	SH3D19	3.59002	3.89534	2.09815e-16	Acceptor
chr4	169981323	169982571	-	NA	65.2295	2.51927	1.67083e-06	Acceptor
chr4	170946993	170947384	-	NA	14.8778	4.08112	4.24012e-22	Acceptor
chr4	1836729	1838155	-	LETM1	1.47431	4.89096	2.3186e-29	Acceptor
chr4	184577127	184580081	-	RWDD4	12.4141	3.28622	2.08259e-15	Acceptor
chr4	57219779	57220204	-	AASDH	2.8502	3.1792	4.03374e-15	Acceptor
chr4	69188089	69188466	-	YTHDC1	1.45509	3.79022	2.03522e-16	Acceptor
chr4	83277858	83277948	-	HNRNPD	2.91016	2.25168	4.46579e-07	Acceptor
chr4	844889	845537	-	GAK	3.47728	2.55442	7.37192e-10	Acceptor
chr5	102296933	102309819	+	PAM	120.008	-1.69114	1.7925e-07	Acceptor
chr5	102355547	102360834	+	PAM	364.82	-1.83355	2.22134e-12	Acceptor
chr5	102355547	102360837	+	PAM	49.7485	-1.84351	1.17159e-11	Acceptor
chr5	102361038	102363885	+	PAM	139.277	-1.93726	3.25809e-14	Acceptor
chr5	10263426	10264749	+	CCT5	9.15953	2.87201	3.63855e-17	Acceptor
chr5	132439718	132439902	+	HSPA4	7.35147	2.62724	3.68669e-07	Acceptor
chr5	139815842	139818045	+	ANKHD1|ANKHD1-EIF4EBP3	48.0246	-1.25525	2.95276e-06	Acceptor
chr5	139815842	139818078	+	ANKHD1|ANKHD1-EIF4EBP3	13.5652	3.03338	1.23961e-13	Acceptor
chr5	139921866	139928473	+	ANKHD1|ANKHD1-EIF4EBP3	1.14948	3.36417	1.14953e-14	Acceptor
chr5	145883102	145883371	+	TCERG1	6.5604	4.35313	4.00973e-21	Acceptor
chr5	154320825	154330362	+	MRPL22	8.15698	2.40466	4.73816e-11	Acceptor
chr5	159849410	159849702	+	PTTG1	6.39189	3.63459	1.5071e-16	Acceptor
chr5	175815974	175816311	+	HIGD2A	20.4696	3.20716	1.72225e-10	Acceptor
chr5	31541118	31541368	+	C5orf22	10.1857	2.76725	8.39769e-08	Acceptor
chr5	458140	459458	+	EXOC3	2.62977	4.0639	5.99906e-23	Acceptor
chr5	54718810	54719371	+	SKIV2L2	1.67471	2.93593	5.26405e-12	Acceptor
chr5	65372777	65374233	+	ERBB2IP	1.47081	2.64075	4.17185e-09	Acceptor
chr5	70942104	70944896	+	MCCC2	1.43836	3.86929	3.52081e-19	Acceptor
chr5	72794383	72794940	+	BTF3	2.46651	2.7577	1.57562e-08	Acceptor
chr5	79755313	79768567	+	ZFYVE16	2.12789	3.92579	5.64894e-21	Acceptor
chr5	1079629	1081691	-	SLC12A7	1.38619	3.49363	8.92661e-14	Acceptor
chr5	131533964	131534571	-	P4HA2	70.1605	-1.84404	2.22373e-11	Acceptor
chr5	132095705	132096493	-	SEPT8	3.24164	5.33071	6.75604e-45	Acceptor
chr5	132159233	132159314	-	SHROOM1	11.9856	3.39066	8.05741e-21	Acceptor
chr5	1330546	1331913	-	CLPTM1L	3.07783	3.27053	4.16112e-21	Acceptor
chr5	138738502	138739632	-	SPATA24	3.71313	3.83611	9.86287e-20	Acceptor
chr5	139940089	139940223	-	APBB3	247.507	-1.20184	1.48763e-06	Acceptor
chr5	139941286	139941684	-	APBB3	34.1164	-1.50579	9.44704e-10	Acceptor
chr5	145522668	145522974	-	LARS	3.12815	2.79371	1.92605e-11	Acceptor
chr5	148386655	148388413	-	SH3TC2	2.38494	2.55262	5.93749e-08	Acceptor
chr5	149379897	149380036	-	TIGD6	2.43581	3.84389	1.8506e-18	Acceptor
chr5	1579622	1585098	-	NA	1.29488	2.16205	3.84541e-06	Acceptor
chr5	176916842	176917870	-	PDLIM7	3.50559	3.66986	1.8561e-18	Acceptor
chr5	176980803	176981249	-	FAM193B	13.7674	1.47629	1.42428e-07	Acceptor
chr5	177576859	177577888	-	NHP2	16.7312	3.39073	1.44396e-14	Acceptor
chr5	177578012	177580491	-	NHP2	1.89976	3.00217	2.00548e-10	Acceptor
chr5	177642431	177649355	-	PHYKPL	180.202	-1.01426	8.86619e-06	Acceptor
chr5	177649581	177649852	-	PHYKPL	178.333	-1.09931	7.00131e-09	Acceptor
chr5	177684583	177686721	-	COL23A1	1.59654	4.11187	8.54503e-21	Acceptor
chr5	180664742	180665098	-	GNB2L1	2.28421	2.98707	1.46055e-10	Acceptor
chr5	180665267	180666066	-	GNB2L1	7.62449	2.34421	2.93918e-11	Acceptor
chr5	54922501	54923718	-	SLC38A9	3.06612	4.24798	1.88579e-27	Acceptor
chr5	71524210	71528269	-	MRPS27	5.01033	3.81834	1.62013e-23	Acceptor
chr5	72849330	72850146	-	ANKRA2	3.13932	3.06913	1.78312e-17	Acceptor
chr5	76989192	77004066	-	TBCA	4.34334	2.28696	8.23608e-10	Acceptor
chr5	869519	870587	-	BRD9	11.1656	3.22277	8.48755e-24	Acceptor
chr6	10709309	10709450	+	PAK1IP1	2.71853	2.33201	8.84863e-07	Acceptor
chr6	10723474	10724788	+	TMEM14C	400.035	3.99428	1.41073e-76	Acceptor
chr6	10723474	10724802	+	TMEM14C	1274.1	-1.39195	2.80716e-16	Acceptor
chr6	110085185	110086201	+	FIG4	2.87489	2.52932	6.37577e-07	Acceptor
chr6	110085185	110086215	+	FIG4	108.759	-1.80297	4.7587e-16	Acceptor
chr6	13592126	13594661	+	SIRT5	2.00369	1.97129	9.20043e-07	Acceptor
chr6	138725734	138726261	+	HEBP2	1.67301	3.93226	2.28392e-19	Acceptor
chr6	168418720	168430155	+	KIF25	4.09073	5.02712	1.82875e-32	Acceptor
chr6	170863551	170865952	+	TBP	1.24133	3.7992	1.18759e-17	Acceptor
chr6	26463753	26465428	+	BTN2A1	1.77799	4.0942	1.84226e-19	Acceptor
chr6	2766678	2768924	+	WRNIP1	294.418	1.02307	2.73055e-09	Acceptor
chr6	3006793	3007049	+	NQO2	6.71886	1.59849	7.34676e-06	Acceptor
chr6	30864918	30865137	+	DDR1	23.567	2.00877	1.94862e-08	Acceptor
chr6	30864918	30865155	+	DDR1	614.511	1.61815	1.76382e-07	Acceptor
chr6	31588635	31590503	+	PRRC2A	351.481	1.6521	4.01858e-07	Acceptor
chr6	31602334	31602574	+	PRRC2A	52.1215	3.22428	2.31017e-37	Acceptor
chr6	31603242	31603343	+	PRRC2A	2.40245	3.63842	2.6236e-17	Acceptor
chr6	31731332	31731853	+	MSH5-SAPCD1|MSH5|SAPCD1	4.00284	4.40256	2.20697e-27	Acceptor
chr6	31803228	31804071	+	C6orf48	14.1577	2.27718	3.55099e-11	Acceptor
chr6	31803228	31804075	+	C6orf48	55.7911	2.09856	6.34708e-10	Acceptor
chr6	31936315	31936399	+	SKIV2L	64.1536	1.46387	1.15017e-09	Acceptor
chr6	31936315	31936462	+	SKIV2L	314.852	-1.2748	6.67485e-07	Acceptor
chr6	31960699	31960850	+	C4A	1.60846	3.03958	1.06333e-09	Acceptor
chr6	32122554	32122806	+	PPT2|PPT2-EGFL8	491.498	1.22133	8.017e-07	Acceptor
chr6	32123560	32123647	+	PPT2|PPT2-EGFL8	816.445	1.14472	1.94505e-06	Acceptor
chr6	32134782	32134923	+	PPT2-EGFL8|EGFL8	101.298	1.51724	7.7829e-07	Acceptor
chr6	348841	350802	+	DUSP22	7.75235	4.96385	8.06959e-36	Acceptor
chr6	35255622	35258029	+	ZNF76	27.762	3.93393	9.53906e-47	Acceptor
chr6	36169547	36172452	+	BRPF3	2.46263	4.51882	2.33123e-29	Acceptor
chr6	36867409	36870055	+	C6orf89	9.38599	1.6343	2.21311e-07	Acceptor
chr6	39867984	39869077	+	DAAM2	530.901	1.49461	9.02162e-09	Acceptor
chr6	41040823	41046743	+	NFYA	7.55761	4.65911	2.79024e-26	Acceptor
chr6	41757074	41757246	+	PRICKLE4|TOMM6	9.97294	4.96685	1.66754e-71	Acceptor
chr6	43041703	43042344	+	KLC4	1.45525	4.23266	2.34644e-24	Acceptor
chr6	43189516	43190030	+	CUL9	5.69245	1.57519	1.26278e-06	Acceptor
chr6	43471444	43472325	+	TJAP1	5.24826	2.18033	1.086e-12	Acceptor
chr6	43578460	43581467	+	POLH	3.91025	1.95387	3.561e-09	Acceptor
chr6	73332315	73386818	+	KCNQ5	3.87389	2.14567	8.6457e-06	Acceptor
chr6	73332315	73515683	+	KCNQ5	4.56756	2.11142	5.79268e-07	Acceptor
chr6	7393536	7395239	+	RIOK1	2.11947	2.89849	2.3584e-12	Acceptor
chr6	109767065	109767338	-	MICAL1	612.253	-2.03824	5.62852e-13	Acceptor
chr6	109767078	109767338	-	MICAL1	22.0418	2.93241	1.22503e-19	Acceptor
chr6	109767165	109767338	-	MICAL1	5.34078	2.29947	4.78204e-08	Acceptor
chr6	109768643	109768883	-	MICAL1	442.843	-1.17533	9.15636e-06	Acceptor
chr6	11193925	11213513	-	NEDD9	107.632	1.55836	5.40984e-06	Acceptor
chr6	133097582	133100406	-	SLC18B1	8.26544	3.49521	7.6079e-17	Acceptor
chr6	166779550	166780282	-	MPC1	26.0843	1.50029	4.88604e-08	Acceptor
chr6	170844509	170846321	-	PSMB1	7.93501	2.36896	4.18297e-08	Acceptor
chr6	30670713	30670880	-	MDC1	2.11031	3.55145	1.56461e-17	Acceptor
chr6	31508343	31509726	-	DDX39B|ATP6V1G2-DDX39B	3.0641	1.96019	4.46133e-10	Acceptor
chr6	31608286	31608421	-	BAG6	4.65814	5.82917	4.6826e-53	Acceptor
chr6	31609187	31609315	-	BAG6	5.84225	2.64468	1.06453e-09	Acceptor
chr6	31612004	31612083	-	BAG6	26.2475	1.39617	9.08897e-08	Acceptor
chr6	31655902	31656025	-	ABHD16A	3.20095	5.33063	1.13043e-41	Acceptor
chr6	31851758	31852168	-	EHMT2	1.11617	3.86558	5.71852e-18	Acceptor
chr6	32095539	32095893	-	ATF6B	12.3658	3.38533	7.82799e-12	Acceptor
chr6	33163243	33163346	-	RXRB	305.3	1.0942	7.84674e-07	Acceptor
chr6	33167193	33168018	-	RXRB	87.4372	1.23806	2.08411e-06	Acceptor
chr6	33261104	33261189	-	RGL2	11.5522	2.35171	2.22882e-20	Acceptor
chr6	33261712	33261810	-	RGL2	23.6195	1.18243	7.00898e-07	Acceptor
chr6	34256732	34261227	-	NUDT3	7.59162	4.71053	2.50507e-32	Acceptor
chr6	36945560	36945853	-	MTCH1	6.58669	2.0701	9.43317e-08	Acceptor
chr6	36945572	36945853	-	MTCH1	4.13933	2.61602	1.44222e-12	Acceptor
chr6	38654906	38670746	-	GLO1	5.22581	2.53951	1.89216e-13	Acceptor
chr6	41057483	41065451	-	NA	2.15871	3.91222	1.23338e-21	Acceptor
chr6	42176132	42176595	-	MRPS10	6.16475	3.19187	1.85531e-11	Acceptor
chr6	44272251	44272381	-	AARS2	3.93558	1.73365	9.5968e-09	Acceptor
chr6	49416664	49419178	-	MUT	7.56753	4.15376	3.68311e-28	Acceptor
chr6	53381038	53385575	-	GCLC	5.32186	5.65373	3.14396e-49	Acceptor
chr6	91224828	91225626	-	NA	6.25125	3.7288	1.3269e-18	Acceptor
chr6	91269953	91271340	-	MAP3K7	6.80066	2.50959	2.07341e-13	Acceptor
chr7	107207631	107211572	+	DUS4L	2.48983	3.5626	2.76653e-20	Acceptor
chr7	134671452	134672625	+	AGBL3	16.1744	2.37441	7.52462e-20	Acceptor
chr7	135315218	135320311	+	NUP205	8.5521	3.64473	3.14989e-22	Acceptor
chr7	142961769	142962027	+	GSTK1	8.71311	2.83943	1.34376e-10	Acceptor
chr7	142961769	142962038	+	GSTK1	2.28874	2.37728	1.95426e-07	Acceptor
chr7	148451242	148454059	+	CUL1	3.71103	4.0443	1.02583e-25	Acceptor
chr7	148989399	148990445	+	ZNF783	2.3199	3.29171	4.66895e-15	Acceptor
chr7	149547427	149549949	+	ZNF862	10.2116	3.01169	1.04677e-14	Acceptor
chr7	150747343	150747543	+	ASIC3	2.05325	3.03149	1.2863e-09	Acceptor
chr7	20793129	20795032	+	ABCB5	4.65855	3.21272	5.88352e-14	Acceptor
chr7	23313233	23313672	+	GPNMB	288.76	1.26054	1.58073e-09	Acceptor
chr7	2411484	2412281	+	EIF3B	4.50786	4.48677	2.9056e-29	Acceptor
chr7	30811172	30818033	+	FAM188B	4.01256	2.94394	1.10819e-12	Acceptor
chr7	32599076	32602169	+	AVL9	5.49919	2.3758	5.42387e-11	Acceptor
chr7	44795898	44796008	+	ZMIZ2	3.28736	2.60763	5.27522e-08	Acceptor
chr7	4826059	4827195	+	AP5Z1	2.53735	4.61777	6.09436e-32	Acceptor
chr7	4827407	4827743	+	AP5Z1	1.69976	2.55739	3.26608e-09	Acceptor
chr7	73791152	73795120	+	CLIP2	1.24421	2.46096	3.36273e-06	Acceptor
chr7	74131270	74133179	+	GTF2I	11.8393	4.00984	7.11415e-21	Acceptor
chr7	74171193	74172272	+	GTF2I	1.44464	2.99805	6.79357e-11	Acceptor
chr7	74550867	74552575	+	GTF2IRD2B	7.10942	1.57888	7.86388e-07	Acceptor
chr7	74550867	74552591	+	GTF2IRD2B	62.5796	-1.46979	3.06957e-08	Acceptor
chr7	889240	889468	+	SUN1	3.85318	3.71595	1.26322e-23	Acceptor
chr7	94157562	94162500	+	CASD1	5.66847	3.75495	6.84712e-18	Acceptor
chr7	97911765	97912143	+	BRI3	2.30642	2.13584	1.88066e-06	Acceptor
chr7	99943591	99947421	+	PILRB	203.383	-2.37385	3.41068e-20	Acceptor
chr7	99954506	99955842	+	PILRB	501.212	-1.66043	2.0667e-10	Acceptor
chr7	99954506	99955853	+	PILRB	13.9457	4.68083	1.38087e-32	Acceptor
chr7	1012710	1012816	-	COX19	3.24471	3.31553	6.25149e-12	Acceptor
chr7	150912185	150912689	-	ABCF2	6.70887	2.79712	1.2908e-15	Acceptor
chr7	26233330	26235466	-	HNRNPA2B1	46.2694	5.22304	6.30076e-50	Acceptor
chr7	33055499	33057050	-	NT5C3A	3.39884	4.62521	5.25121e-28	Acceptor
chr7	43685016	43687133	-	COA1	1.97845	2.90881	2.0124e-13	Acceptor
chr7	44012315	44012808	-	NA	1.33903	3.03993	3.11281e-12	Acceptor
chr7	5569364	5570154	-	ACTB	15.1574	3.14139	2.25354e-17	Acceptor
chr7	65439388	65439512	-	GUSB	19.084	-1.10939	8.96178e-06	Acceptor
chr7	74223510	74225429	-	GTF2IRD2	52.4318	-1.56481	1.91413e-10	Acceptor
chr7	75070413	75070709	-	POM121C	1.77287	4.60282	3.88736e-26	Acceptor
chr7	76255020	76255316	-	POMZP3	1.3646	4.42861	7.9943e-24	Acceptor
chr7	76943820	76950041	-	GSAP	5.65665	2.60222	1.27291e-09	Acceptor
chr7	91456794	91509368	-	MTERF	35.2619	-1.60432	6.31528e-06	Acceptor
chr7	95825416	95838149	-	SLC25A13	1.85839	2.30192	6.03199e-06	Acceptor
chr7	97939916	97941408	-	BAIAP2L1	3.40195	4.08801	1.38023e-26	Acceptor
chr7	99001148	99002484	-	PDAP1	9.92629	1.72622	1.03306e-14	Acceptor
chr7	99752804	99752884	-	C7orf43	8.81371	3.17323	4.11857e-26	Acceptor
chr8	109462165	109462629	+	EMC2	15.2416	1.9893	2.00925e-08	Acceptor
chr8	109488192	109488990	+	EMC2	3.12497	2.78624	1.60943e-09	Acceptor
chr8	133811106	133811328	+	PHF20L1	6.36328	2.52694	2.49189e-10	Acceptor
chr8	142432445	142433392	+	PTP4A3	31.3777	-1.74962	4.29386e-06	Acceptor
chr8	142437169	142437849	+	PTP4A3	2061.28	-1.61869	9.60707e-06	Acceptor
chr8	144100003	144102286	+	LY6E	3.85951	2.12347	1.59142e-07	Acceptor
chr8	144643998	144644083	+	GSDMD	3.85108	4.13112	4.65622e-21	Acceptor
chr8	144643998	144644111	+	GSDMD	1.96905	2.9122	3.58262e-10	Acceptor
chr8	145313817	145314126	+	MROH1	9.6767	1.99183	7.04521e-13	Acceptor
chr8	145313817	145314142	+	MROH1	129.974	-1.58466	1.02976e-07	Acceptor
chr8	145693789	145693969	+	KIFC2	2.32025	3.58637	1.97015e-16	Acceptor
chr8	21849485	21852988	+	XPO7	2.16096	3.28881	2.16105e-13	Acceptor
chr8	21959362	21959655	+	FAM160B2	8.91556	1.83177	6.05807e-08	Acceptor
chr8	23152377	23153452	+	R3HCC1	1.66018	3.61479	5.3781e-17	Acceptor
chr8	38095145	38095624	+	DDHD2	12.7475	2.74017	2.38317e-12	Acceptor
chr8	41472567	41476185	+	AGPAT6	2.56776	3.73903	3.40945e-18	Acceptor
chr8	48203726	48206455	+	SPIDR	260.258	-1.05193	3.43687e-06	Acceptor
chr8	48639855	48641494	+	SPIDR	302.277	-1.0958	7.59235e-06	Acceptor
chr8	66557019	66582085	+	MTFR1	2.47223	3.59392	1.55136e-16	Acceptor
chr8	67356983	67357563	+	ADHFE1	5.13964	4.21959	1.85921e-20	Acceptor
chr8	67364340	67366274	+	ADHFE1	1.65999	3.97787	5.23862e-20	Acceptor
chr8	96057875	96059242	+	NDUFAF6	3.09253	2.1734	4.49822e-06	Acceptor
chr8	98817692	98827531	+	LAPTM4B	54.4303	3.83585	2.09796e-20	Acceptor
chr8	100016923	100025096	-	NA	5.75874	3.3498	1.85531e-11	Acceptor
chr8	102212351	102213834	-	ZNF706	8.45191	1.83268	5.9034e-11	Acceptor
chr8	103270652	103271212	-	UBR5	7.68162	1.82109	6.70556e-06	Acceptor
chr8	117661186	117668094	-	EIF3H	3.28759	3.27782	1.43802e-17	Acceptor
chr8	117746563	117767904	-	EIF3H	7.5903	3.05304	1.00795e-21	Acceptor
chr8	12589356	12592794	-	LONRF1	4.03238	2.4006	2.79715e-08	Acceptor
chr8	126051201	126052036	-	KIAA0196	637.205	-1.92191	6.9392e-14	Acceptor
chr8	126051218	126052036	-	KIAA0196	18.1572	2.852	4.46587e-16	Acceptor
chr8	143360202	143361220	-	NA	2.21086	2.0645	4.46047e-06	Acceptor
chr8	146015873	146016661	-	RPL8	26.4226	5.04659	1.11224e-37	Acceptor
chr8	17915153	17916343	-	ASAH1	3.05356	2.55996	7.81476e-09	Acceptor
chr8	25290169	25290845	-	KCTD9	4.30106	2.32017	6.3347e-09	Acceptor
chr8	28625893	28627405	-	INTS9	9.52598	3.83286	1.49544e-27	Acceptor
chr8	29924380	29927157	-	TMEM66	12.2198	5.69719	4.71969e-47	Acceptor
chr8	29924391	29927157	-	TMEM66	19.1293	2.54512	3.72635e-07	Acceptor
chr8	37730697	37732032	-	RAB11FIP1	21.6024	1.52574	3.47506e-06	Acceptor
chr8	38271322	38271435	-	FGFR1	135.706	-2.03763	7.69024e-09	Acceptor
chr8	38287466	38314873	-	FGFR1	48.1848	-2.00912	2.72177e-07	Acceptor
chr8	48707075	48710797	-	PRKDC	2.70659	3.79871	4.35181e-19	Acceptor
chr8	74621412	74650518	-	STAU2	5.6645	3.29356	4.64387e-14	Acceptor
chr8	99120979	99129259	-	HRSP12	332.398	-1.31927	3.78462e-07	Acceptor
chr8	99120996	99129259	-	HRSP12	18.8505	3.43207	6.21372e-16	Acceptor
chr9	103004961	103008886	+	INVS	3.36002	2.61046	7.06068e-11	Acceptor
chr9	116357260	116357860	+	RGS3	3.71389	3.19844	1.80734e-17	Acceptor
chr9	116968576	116971660	+	COL27A1	5.12871	4.99649	5.31668e-35	Acceptor
chr9	117350200	117354812	+	ATP6V1G1	11.9393	3.87161	2.09815e-16	Acceptor
chr9	125759640	125760854	+	RABGAP1	6.67713	3.442	3.54503e-12	Acceptor
chr9	129154474	129157833	+	MVB12B	2.41191	5.18849	1.43101e-33	Acceptor
chr9	131088160	131094444	+	COQ4	3.42596	3.89373	2.01038e-25	Acceptor
chr9	139742735	139743594	+	NA	13.216	2.43091	5.03535e-09	Acceptor
chr9	140002114	140002473	+	MAN1B1	2.16929	2.7319	3.74195e-10	Acceptor
chr9	140328531	140328654	+	NOXA1	23.6527	2.18903	7.68087e-08	Acceptor
chr9	34336339	34338757	+	NUDT2	1.37552	4.14191	1.01568e-19	Acceptor
chr9	34647255	34647537	+	GALT	8.64553	1.74209	2.79502e-07	Acceptor
chr9	35608506	35608842	+	TESK1	12.7518	5.13666	5.67769e-37	Acceptor
chr9	35801151	35801630	+	NPR2	6.71796	3.45104	2.60791e-18	Acceptor
chr9	37425991	37426519	+	GRHPR	3.26679	4.3665	6.54275e-26	Acceptor
chr9	37501841	37503015	+	POLR1E	11.9875	4.28385	1.5656e-38	Acceptor
chr9	5765798	5768946	+	KIAA1432	2.41156	4.76683	4.78453e-31	Acceptor
chr9	90344650	90345275	+	CTSL	3.10729	3.26051	3.74693e-14	Acceptor
chr9	113013760	113018691	-	TXN	7.35124	2.84175	4.14319e-09	Acceptor
chr9	114326554	114332370	-	PTGR1	3.33425	3.32377	1.51223e-13	Acceptor
chr9	115934002	115935732	-	FKBP15	1.61559	3.00835	8.79966e-11	Acceptor
chr9	117178196	117179678	-	NA	1.23052	3.48523	1.04172e-14	Acceptor
chr9	125023777	125026993	-	RBM18	20.8916	3.05957	1.46018e-31	Acceptor
chr9	128432206	128434594	-	MAPKAP1	1.8551	2.33676	1.60369e-08	Acceptor
chr9	131023565	131023732	-	GOLGA2	1.21464	3.14924	3.18988e-12	Acceptor
chr9	131398063	131398559	-	WDR34	3.54395	4.91619	3.37112e-38	Acceptor
chr9	134514212	134518625	-	RAPGEF1	1.35539	4.32049	1.12629e-22	Acceptor
chr9	135800305	135800973	-	TSC1	1.17043	3.23891	1.14962e-12	Acceptor
chr9	135980757	135981318	-	RALGDS	5.12681	3.00086	3.64378e-09	Acceptor
chr9	136037932	136039140	-	RALGDS|GBGT1	10.3233	4.28615	3.14374e-23	Acceptor
chr9	138903859	138905044	-	NACC2	11.4576	3.91071	2.1879e-18	Acceptor
chr9	138903870	138905044	-	NACC2	130.573	-1.26823	3.11921e-06	Acceptor
chr9	139837449	139837800	-	FBXW5	10.7033	3.26525	1.25783e-16	Acceptor
chr9	140069967	140070159	-	ANAPC2	3.73655	1.75315	6.30586e-07	Acceptor
chr9	26884900	26886101	-	CAAP1	2.67004	3.30651	2.36751e-19	Acceptor
chr9	33933644	33935836	-	UBAP2	4.9892	1.59673	7.50219e-07	Acceptor
chr9	35741905	35744293	-	GBA2	8.00624	1.30409	1.64031e-07	Acceptor
chr9	35813153	35813262	-	HINT2	73.527	2.51885	1.14105e-11	Acceptor
chr9	36351216	36352738	-	RNF38	2.22288	4.09482	1.43143e-20	Acceptor
chr9	74978547	74979611	-	ZFAND5	7.06999	4.82854	1.17431e-31	Acceptor
chr9	77702784	77702923	-	NMRK1	37.3574	1.61887	7.73344e-07	Acceptor
chr9	86593213	86593287	-	HNRNPK	8.80231	3.70273	4.85271e-33	Acceptor
chr9	90582559	90584108	-	CDK20	7.69346	3.49816	1.49374e-12	Acceptor
chr9	90585560	90585690	-	CDK20	24.0171	2.33493	3.89707e-22	Acceptor
chr9	95007367	95009658	-	IARS	4.44147	3.53305	4.87841e-16	Acceptor
chr9	99705436	99711836	-	NA	27.3913	1.74043	7.46843e-06	Acceptor
chrX	129059171	129059873	+	UTP14A	1.87015	2.56283	3.1889e-12	Acceptor
chrX	153042835	153042961	+	PLXNB3|SRPK3	1.66517	2.68496	2.82181e-11	Acceptor
chrX	153699660	153699819	+	PLXNA3	5.49989	2.35124	1.98961e-16	Acceptor
chrX	21871621	21875966	+	MBTPS2	5.8177	3.53312	7.43473e-22	Acceptor
chrX	24091380	24092454	+	EIF2S3	11.4736	6.35419	1.10774e-57	Acceptor
chrX	24091380	24092466	+	EIF2S3	3.51175	4.09318	4.17569e-20	Acceptor
chrX	47059013	47059800	+	UBA1	1.62255	4.62298	2.01378e-27	Acceptor
chrX	47059013	47059808	+	UBA1	23.3158	2.66111	1.01389e-07	Acceptor
chrX	47065512	47065623	+	UBA1	15.4477	4.86087	1.23902e-29	Acceptor
chrX	48340103	48340769	+	FTSJ1	1.46693	2.09142	5.23001e-06	Acceptor
chrX	69354666	69355644	+	IGBP1	2.07952	1.95215	3.00812e-06	Acceptor
chrX	70504303	70510460	+	NONO	2.95974	4.79704	3.66951e-34	Acceptor
chrX	70516897	70517210	+	NONO	16.1316	4.72859	6.79027e-37	Acceptor
chrX	128605322	128614677	-	SMARCA1	3.58171	3.19784	1.55093e-10	Acceptor
chrX	148573198	148577876	-	IDS	28.7268	-1.38378	3.84037e-09	Acceptor
chrX	148583664	148584841	-	IDS	2.34224	2.7475	1.51928e-08	Acceptor
chrX	153198059	153199395	-	NAA10	1.69776	3.04864	9.93122e-10	Acceptor
chrX	153229750	153230028	-	HCFC1	1.54544	3.68638	5.34391e-19	Acceptor
chrX	48751114	48751182	-	TIMM17B	3.35962	3.44565	3.19993e-16	Acceptor
chrX	49036185	49040186	-	PRICKLE3	3.50458	4.03004	3.60519e-24	Acceptor
chrX	64744494	64744844	-	LAS1L	70.9659	-1.64516	5.53045e-22	Acceptor
chrX	74291518	74293523	-	ABCB7	87.0591	-1.40912	4.69959e-10	Acceptor
chrX	9711732	9714083	-	GPR143	25.9965	4.22478	1.95436e-18	Acceptor
